# Supplementary material for: Quality of Sterile Male Tsetse after Long Distance Transport as Chilled, Irradiated Pupae
Source: PLoS Negl Trop Dis. 2015 Nov 12;9(11):e0004229. doi: 10.1371/journal.pntd.0004229 (PMC4642948; doi:10.1371/journal.pntd.0004229)
Supplement: S1 Table — (CSV) [file pntd.0004229.s001.csv]

datearrival	originlot	lot	pupaltestQC	nbflyersQC	nbflies_normales_no_flyersQC	nbAND_QC	nbpupae_no_eclosesQC	nbemergenceQC	emergencerateQC	flyersrateQC	normalnoflyersrateQC	ANDrate_QC	treatmentQC	year	nbpupaetestRF	nbAND_RF	nbemergenceRF	emergencerateRF	ANDrateRF	traitementRF
05/05/2012	CIRDES	1	50	4	21	5	20	30	0.6	8	42	10	QC	2012	2516	263	1621	0.6442766296	0.1045310016	RF
05/05/2012	CIRDES	2	50	9	18	1	22	28	0.56	18	36	2	QC	2012	2727	191	2025	0.7425742574	0.07004033737	RF
12/05/2012	CIRDES	1	50	5	17	5	23	27	0.54	10	34	10	QC	2012	2396	119	1310	0.5467445743	0.04966611018	RF
12/05/2012	CIRDES	2	50	6	19	10	15	35	0.7	12	38	20	QC	2012	2694	253	2107	0.782108389	0.09391239792	RF
19/05/2012	CIRDES	1	50	10	24	7	9	41	0.82	20	48	14	QC	2012	2600	199	1834	0.7053846154	0.07653846154	RF
19/05/2012	CIRDES	2	50	6	21	14	9	41	0.82	12	42	28	QC	2012	2619	157	1902	0.726231386	0.05994654448	RF
26/05/2012	CIRDES	1	50	11	17	4	18	32	0.64	22	34	8	QC	2012	2550	233	1119	0.4388235294	0.09137254902	RF
26/05/2012	CIRDES	2	50	9	4	3	34	16	0.32	18	8	6	QC	2012	2550	178	1624	0.6368627451	0.06980392157	RF
02/06/2012	CIRDES	1	50	7	12	2	29	21	0.42	14	24	4	QC	2012	2550	102	1448	0.5678431373	0.04	RF
02/06/2012	CIRDES	2	50	28	9	3	10	40	0.8	56	18	6	QC	2012	2550	121	2018	0.791372549	0.04745098039	RF
09/06/2012	CIRDES	1	50	4	13	11	22	28	0.56	8	26	22	QC	2012	2550	168	1276	0.5003921569	0.06588235294	RF
09/06/2012	CIRDES	2	50	14	18	3	15	35	0.7	28	36	6	QC	2012	2550	146	2058	0.8070588235	0.05725490196	RF
16/06/2012	CIRDES	1	50	7	17	8	18	32	0.64	14	34	16	QC	2012	2550	222	1953	0.7658823529	0.08705882353	RF
16/06/2012	CIRDES	2	50	17	20	4	9	41	0.82	34	40	8	QC	2012	2550	185	2221	0.8709803922	0.07254901961	RF
23/06/2012	CIRDES	1	50	10	20	12	8	42	0.84	20	40	24	QC	2012	2550	189	2069	0.811372549	0.07411764706	RF
23/06/2012	CIRDES	2	50	11	21	8	10	40	0.8	22	42	16	QC	2012	2543	186	2101	0.8261895399	0.07314195832	RF
30/06/2012	CIRDES	1	50	19	16	4	11	39	0.78	38	32	8	QC	2012	2550	134	2266	0.888627451	0.05254901961	RF
30/06/2012	CIRDES	2	50	19	12	11	8	42	0.84	38	24	22	QC	2012	2550	171	1920	0.7529411765	0.06705882353	RF
08/07/2012	CIRDES	1	50	8	18	10	14	36	0.72	16	36	20	QC	2012	2574	339	1930	0.7498057498	0.1317016317	RF
08/07/2012	CIRDES	2	50	15	18	6	11	39	0.78	30	36	12	QC	2012	2553	117	2083	0.8159028594	0.04582843713	RF
21/07/2012	CIRDES	1	50	18	16	9	7	43	0.86	36	32	18	QC	2012	2550	186	2184	0.8564705882	0.07294117647	RF
21/07/2012	CIRDES	2	50	11	25	7	7	43	0.86	22	50	14	QC	2012	2551	169	2045	0.8016464132	0.06624852999	RF
04/08/2012	CIRDES	1	50	29	9	3	9	41	0.82	58	18	6	QC	2012	2402	191	2163	0.9004995837	0.07951706911	RF
04/08/2012	CIRDES	2	50	29	12	5	4	46	0.92	58	24	10	QC	2012	2410	129	2179	0.9041493776	0.05352697095	RF
11/08/2012	CIRDES	1	50	24	15	6	5	45	0.9	48	30	12	QC	2012	2401	105	2235	0.9308621408	0.04373177843	RF
11/08/2012	CIRDES	2	50	21	19	8	2	48	0.96	42	38	16	QC	2012	2400	171	2138	0.8908333333	0.07125	RF
25/08/2012	CIRDES	1	50	21	5	3	21	29	0.58	42	10	6	QC	2012	2371	138	2098	0.8848587094	0.05820328975	RF
25/08/2012	CIRDES	2	50	25	7	5	13	37	0.74	50	14	10	QC	2012	2375	122	2262	0.9524210526	0.05136842105	RF
01/09/2012	CIRDES	1	50	19	12	6	13	37	0.74	38	24	12	QC	2012	2354	115	1982	0.841971113	0.04885301614	RF
01/09/2012	CIRDES	2	50	31	4	5	10	40	0.8	62	8	10	QC	2012	2354	71	2271	0.9647408666	0.03016142736	RF
08/09/2012	CIRDES	1	50	24	8	3	15	35	0.7	48	16	6	QC	2012	2395	120	1996	0.8334029228	0.05010438413	RF
08/09/2012	CIRDES	2	50	39	3	5	3	47	0.94	78	6	10	QC	2012	2395	85	2011	0.8396659708	0.03549060543	RF
15/09/2012	CIRDES	1	50	24	4	4	18	32	0.64	48	8	8	QC	2012	2409	170	1727	0.7168949772	0.07056870071	RF
15/09/2012	CIRDES	2	50	15	13	9	13	37	0.74	30	26	18	QC	2012	2391	139	1806	0.7553324969	0.05813467169	RF
22/09/2012	CIRDES	1	50	30	8	5	7	43	0.86	60	16	10	QC	2012	2400	157	2198	0.9158333333	0.06541666667	RF
22/09/2012	CIRDES	2	50	19	17	8	6	44	0.88	38	34	16	QC	2012	2400	131	2168	0.9033333333	0.05458333333	RF
29/09/2012	CIRDES	2	50	21	14	6	9	41	0.82	42	28	12	QC	2012	2397	135	2238	0.9336670839	0.0563204005	RF
29/09/2012	CIRDES	1	50	24	4	13	9	41	0.82	48	8	26	QC	2012	2398	109	2167	0.9036697248	0.04545454545	RF
06/10/2012	CIRDES	1	50	34	0	2	14	36	0.72	68	0	4	QC	2012	2400	192	2027	0.8445833333	0.08	RF
06/10/2012	CIRDES	2	50	11	12	17	10	40	0.8	22	24	34	QC	2012	2400	154	2091	0.87125	0.06416666667	RF
13/10/2012	CIRDES	1	50	34	8	5	3	47	0.94	68	16	10	QC	2012	2572	216	2419	0.9405132193	0.08398133748	RF
13/10/2012	CIRDES	2	50	30	4	7	9	41	0.82	60	8	14	QC	2012	2389	102	2053	0.8593553788	0.04269568857	RF
20/10/2012	CIRDES	1	50	14	8	13	15	35	0.7	28	16	26	QC	2012	2460	182	1732	0.7040650407	0.07398373984	RF
20/10/2012	CIRDES	2	50	10	11	16	13	37	0.74	20	22	32	QC	2012	2521	131	1939	0.7691392305	0.05196350655	RF
03/11/2012	CIRDES	1	50	20	12	11	7	43	0.86	40	24	22	QC	2012	2498	145	2222	0.8895116093	0.05804643715	RF
03/11/2012	CIRDES	2	50	15	15	12	8	42	0.84	30	30	24	QC	2012	2511	197	2165	0.8622062923	0.07845479888	RF
10/11/2012	CIRDES	1	50	14	20	7	9	41	0.82	28	40	14	QC	2012	2519	198	2141	0.8499404526	0.07860262009	RF
10/11/2012	CIRDES	2	50	17	19	7	7	43	0.86	34	38	14	QC	2012	2441	133	2008	0.8226136829	0.05448586645	RF
17/11/2012	CIRDES	1	50	10	19	6	15	35	0.7	20	38	12	QC	2012	2542	212	1771	0.6966955153	0.08339889851	RF
17/11/2012	CIRDES	2	50	16	20	3	11	39	0.78	32	40	6	QC	2012	2509	97	1920	0.7652451176	0.03866082104	RF
24/11/2012	CIRDES	1	50	27	12	5	6	44	0.88	54	24	10	QC	2012	2477	160	1962	0.7920872023	0.06459426726	RF
24/11/2012	CIRDES	2	50	25	7	11	7	43	0.86	50	14	22	QC	2012	2525	109	2204	0.8728712871	0.04316831683	RF
01/12/2012	CIRDES	1	50	25	4	6	15	35	0.7	50	8	12	QC	2012	2368	182	1387	0.5857263514	0.07685810811	RF
01/12/2012	CIRDES	2	50	21	5	2	22	28	0.56	42	10	4	QC	2012	2474	132	1783	0.7206952304	0.05335489086	RF
08/12/2012	CIRDES	1	50	11	5	7	26	23	0.46	22	10	14	QC	2012	2435	233	1459	0.5991786448	0.09568788501	RF
08/12/2012	CIRDES	2	50	18	3	2	27	23	0.46	36	6	4	QC	2012	2499	195	1630	0.6522609044	0.07803121248	RF
15/12/2012	CIRDES	1	50	9	20	9	12	38	0.76	18	40	18	QC	2012	2427	133	1739	0.7165224557	0.05480016481	RF
15/12/2012	CIRDES	2	50	24	6	6	14	36	0.72	48	12	12	QC	2012	2438	183	1700	0.697292863	0.07506152584	RF
22/12/2012	CIRDES	1	50	9	13	11	17	33	0.66	18	26	22	QC	2012	2506	226	1785	0.7122905028	0.09018355946	RF
22/12/2012	CIRDES	2	50	20	7	5	18	32	0.64	40	14	10	QC	2012	2449	218	1765	0.7207023275	0.08901592487	RF
29/12/2012	CIRDES	1	50	15	17	11	7	43	0.86	30	34	22	QC	2012	2571	146	2100	0.8168028005	0.05678724232	RF
29/12/2012	CIRDES	2	50	9	17	17	7	43	0.86	18	34	34	QC	2012	2497	302	1802	0.7216659992	0.1209451342	RF
05/01/2013	CIRDES	1	50	7	2	5	36	14	0.28	14	4	10	QC	2013	2548	370	1407	0.5521978022	0.1452119309	RF
05/01/2013	CIRDES	2	50	3	23	9	15	35	0.7	6	46	18	QC	2013	2644	367	1191	0.4504538578	0.1388048411	RF
12/01/2013	CIRDES	1	50	12	27	4	7	43	0.86	24	54	8	QC	2013	2485	151	1930	0.7766599598	0.06076458753	RF
12/01/2013	CIRDES	2	50	3	31	7	10	41	0.82	6	62	14	QC	2013	2513	198	2032	0.8085953044	0.07879029049	RF
19/01/2013	CIRDES	1	50	7	16	10	17	33	0.66	14	32	20	QC	2013	2458	341	2241	0.911716843	0.1387306753	RF
19/01/2013	CIRDES	2	50	5	26	10	9	41	0.82	10	52	20	QC	2013	2449	318	1772	0.723560637	0.1298489179	RF
26/01/2013	CIRDES	1	50	14	13	7	16	34	0.68	28	26	14	QC	2013	3574	392	2452	0.6860660325	0.1096810297	RF
26/01/2013	CIRDES	2	50	20	12	8	11	40	0.8	40	24	16	QC	2013	3515	307	2927	0.8327169275	0.08733997155	RF
09/02/2013	CIRDES	1	50	31	6	3	10	40	0.8	62	12	6	QC	2013	3505	329	3013	0.8596291013	0.09386590585	RF
09/02/2013	CIRDES	2	50	23	17	5	5	45	0.9	46	34	10	QC	2013	3245	243	2882	0.8881355932	0.0748844376	RF
16/02/2013	CIRDES	2	50	12	18	8	12	38	0.76	24	36	16	QC	2013	3643	284	3158	0.866867966	0.07795772715	RF
16/02/2013	CIRDES	1	50	17	27	3	3	47	0.94	34	54	6	QC	2013	3528	207	2835	0.8035714286	0.05867346939	RF
23/02/2013	CIRDES	1	50	32	4	5	9	41	0.82	64	8	10	QC	2013	3504	185	2972	0.848173516	0.05279680365	RF
23/02/2013	CIRDES	2	50	21	15	8	6	44	0.88	42	30	16	QC	2013	3630	339	3089	0.8509641873	0.09338842975	RF
02/03/2013	CIRDES	1	50	19	16	2	13	37	0.74	38	32	4	QC	2013	3494	236	2905	0.8314253005	0.06754436176	RF
02/03/2013	CIRDES	2	50	29	8	0	13	37	0.74	58	16	0	QC	2013	3551	412	3009	0.8473669389	0.1160236553	RF
04/03/2013	SAS	1	50	14	8	11	17	33	0.66	28	16	22	QC	2013	2090	286	1398	0.6688995215	0.1368421053	RF
04/03/2013	SAS	2	50	17	12	7	14	36	0.72	34	24	14	QC	2013	2930	333	2334	0.7965870307	0.1136518771	RF
09/03/2013	CIRDES	1	50	22	13	3	12	38	0.76	44	26	6	QC	2013	3455	230	2983	0.8633863965	0.06657018813	RF
09/03/2013	CIRDES	2	50	38	3	4	5	45	0.9	76	6	8	QC	2013	3529	132	3010	0.8529328422	0.03740436384	RF
16/03/2013	CIRDES	1	50	31	9	2	8	42	0.84	62	18	4	QC	2013	3374	509	3070	0.9098992294	0.1508595139	RF
16/03/2013	CIRDES	2	50	43	2	2	3	47	0.94	86	4	4	QC	2013	3549	173	3182	0.8965905889	0.04874612567	RF
23/03/2013	CIRDES	1	50	24	16	2	8	42	0.84	48	32	4	QC	2013	3427	275	2861	0.8348409688	0.08024511234	RF
23/03/2013	CIRDES	2	50	35	1	3	11	39	0.78	70	2	6	QC	2013	3464	414	3016	0.870669746	0.1195150115	RF
25/03/2013	SAS	1	50	15	9	11	15	35	0.7	30	18	22	QC	2013	1448	211	792	0.546961326	0.145718232	RF
30/03/2013	CIRDES	1	50	12	12	13	13	37	0.74	24	24	26	QC	2013	3472	429	2906	0.8369815668	0.1235599078	RF
30/03/2013	CIRDES	2	50	15	10	7	18	32	0.64	30	20	14	QC	2013	3533	238	2971	0.8409283895	0.06736484574	RF
06/04/2013	CIRDES	1	50	18	14	4	14	36	0.72	36	28	8	QC	2013	3522	401	2604	0.7393526405	0.1138557638	RF
06/04/2013	CIRDES	2	50	30	4	5	11	39	0.78	60	8	10	QC	2013	3456	170	3127	0.9048032407	0.04918981481	RF
07/04/2013	SAS	1	50	10	21	7	12	38	0.76	20	42	14	QC	2013	1346	191	964	0.7161961367	0.1419019316	RF
13/04/2013	CIRDES	1	50	10	20	9	12	39	0.78	20	40	18	QC	2013	3588	205	2738	0.7630992196	0.05713489409	RF
13/04/2013	CIRDES	2	50	21	18	5	6	44	0.88	42	36	10	QC	2013	3671	164	2986	0.8134023427	0.04467447562	RF
20/04/2013	CIRDES	2	50	34	5	2	9	41	0.82	68	10	4	QC	2013	3597	180	2883	0.801501251	0.05004170142	RF
20/04/2013	CIRDES	1	50	22	14	9	5	45	0.9	44	28	18	QC	2013	3540	206	2927	0.8268361582	0.0581920904	RF
20/04/2013	SAS	1	50	9	16	11	14	36	0.72	18	32	22	QC	2013	1374	182	1082	0.7874818049	0.1324599709	RF
20/04/2013	SAS	2	50	20	14	5	11	39	0.78	40	28	10	QC	2013	1693	171	1225	0.7235676314	0.1010041347	RF
27/04/2013	CIRDES	1	50	26	14	4	6	44	0.88	52	28	8	QC	2013	3580	130	3238	0.9044692737	0.03631284916	RF
27/04/2013	CIRDES	2	50	26	8	7	9	41	0.82	52	16	14	QC	2013	3611	118	3102	0.8590418167	0.03267792855	RF
04/05/2013	CIRDES	2	50	39	5	2	4	46	0.92	78	10	4	QC	2013	3679	165	3089	0.8396303343	0.04484914379	RF
04/05/2013	SAS	1	50	13	13	9	15	35	0.7	26	26	18	QC	2013	1512	259	1096	0.7248677249	0.1712962963	RF
11/05/2013	CIRDES	1	50	30	12	1	6	43	0.86	60	24	2	QC	2013	3568	127	3055	0.8562219731	0.0355941704	RF
11/05/2013	CIRDES	2	50	25	8	8	8	41	0.82	50	16	16	QC	2013	3465	143	3083	0.8897546898	0.04126984127	RF
18/05/2013	CIRDES	1	50	29	5	2	14	36	0.72	58	10	4	QC	2013	3644	277	2938	0.8062568606	0.07601536773	RF
18/05/2013	CIRDES	2	50	25	16	4	5	45	0.9	50	32	8	QC	2013	3544	148	3102	0.875282167	0.04176072235	RF
25/05/2013	CIRDES	1	50	16	18	10	6	44	0.88	32	36	20	QC	2013	3528	217	2699	0.7650226757	0.06150793651	RF
25/05/2013	CIRDES	2	50	17	20	6	7	43	0.86	34	40	12	QC	2013	3539	177	2914	0.8233964397	0.05001412828	RF
01/06/2013	CIRDES	1	53	34	12	1	6	47	0.8867924528	64.1509434	22.64150943	1.886792453	QC	2013	3301	256	2736	0.8288397455	0.07755225689	RF
01/06/2013	CIRDES	2	51	27	16	4	4	47	0.9215686275	52.94117647	31.37254902	7.843137255	QC	2013	3742	401	2963	0.7918225548	0.1071619455	RF
08/06/2013	CIRDES	1	50	7	15	15	13	37	0.74	14	30	30	QC	2013	3547	246	2516	0.7093318297	0.06935438399	RF
08/06/2013	CIRDES	2	50	17	15	7	11	39	0.78	34	30	14	QC	2013	3484	276	2479	0.7115384615	0.07921928817	RF
15/06/2013	CIRDES	1	50	17	17	6	9	40	0.8	34	34	12	QC	2013	3444	2	2729	0.7923925668	0.00058072009	RF
15/06/2013	CIRDES	2	50	26	10	6	8	42	0.84	52	20	12	QC	2013	3419	163	2944	0.8610704884	0.0476747587	RF
22/06/2013	CIRDES	1	50	17	13	10	11	40	0.8	34	26	20	QC	2013	3389	142	2906	0.8574800826	0.04190026557	RF
22/06/2013	CIRDES	2	50	15	15	8	12	38	0.76	30	30	16	QC	2013	3295	173	2699	0.8191198786	0.05250379363	RF
29/06/2013	CIRDES	1	50	18	12	8	12	38	0.76	36	24	16	QC	2013	3379	244	2551	0.7549570879	0.07221071323	RF
29/06/2013	CIRDES	2	50	24	14	4	9	42	0.84	48	28	8	QC	2013	3524	149	3068	0.8706015891	0.0422814983	RF
06/07/2013	CIRDES	1	50	18	11	11	10	40	0.8	36	22	22	QC	2013	3446	221	2860	0.8299477655	0.06413232734	RF
06/07/2013	CIRDES	2	50	22	11	5	12	38	0.76	44	22	10	QC	2013	3539	177	3157	0.8920599039	0.05001412828	RF
14/07/2013	CIRDES	1	50	15	12	10	13	37	0.74	30	24	20	QC	2013	3505	295	2389	0.6815977175	0.08416547789	RF
14/07/2013	CIRDES	2	50	20	18	5	7	43	0.86	40	36	10	QC	2013	3376	132	2834	0.8394549763	0.03909952607	RF
20/07/2013	CIRDES	1	50	17	20	2	10	39	0.78	34	40	4	QC	2013	3741	238	2972	0.7944399893	0.06361935311	RF
20/07/2013	CIRDES	2	50	25	5	8	11	38	0.76	50	10	16	QC	2013	3550	173	2781	0.7833802817	0.04873239437	RF
03/08/2013	CIRDES	1	50	25	8	4	13	37	0.74	50	16	8	QC	2013	3558	170	2491	0.7001124227	0.04777965149	RF
06/11/2013	CIRDES	1	50	14	1	2	33	17	0.34	28	2	4	QC	2013	4260	402	2219	0.5208920188	0.09436619718	RF
06/11/2013	CIRDES	2	50	21	7	4	18	32	0.64	42	14	8	QC	2013	5047	245	3599	0.7130968892	0.04854368932	RF
13/11/2013	CIRDES	1	50	3	19	9	19	31	0.62	6	38	18	QC	2013	4757	631	2209	0.4643682993	0.132646626	RF
13/11/2013	CIRDES	2	50	15	11	9	15	35	0.7	30	22	18	QC	2013	4766	561	4095	0.8592110785	0.1177087705	RF
20/11/2013	CIRDES	1	50	2	7	13	28	22	0.44	4	14	26	QC	2013	4658	222	968	0.2078145127	0.04765993989	RF
20/11/2013	CIRDES	2	50	18	5	8	19	31	0.62	36	10	16	QC	2013	4383	415	2111	0.4816335843	0.09468400639	RF
27/11/2013	CIRDES	1	50	2	1	9	38	12	0.24	4	2	18	QC	2013	4835	492	1509	0.3120992761	0.1017580145	RF
27/11/2013	CIRDES	2	50	11	6	7	26	24	0.48	22	12	14	QC	2013	4868	559	2718	0.5583401808	0.114831553	RF
04/12/2013	CIRDES	1	50	6	3	5	36	14	0.28	12	6	10	QC	2013	7420	658	1959	0.2640161725	0.08867924528	RF
04/12/2013	CIRDES	2	50	8	12	7	23	27	0.54	16	24	14	QC	2013	7349	0	4521	0.6151857396	0	RF
11/12/2013	CIRDES	1	50	10	4	9	27	23	0.46	20	8	18	QC	2013	7397	778	2835	0.3832634852	0.1051777748	RF
11/12/2013	CIRDES	2	50	4	3	4	39	11	0.22	8	6	8	QC	2013	6810	795	1258	0.1847283407	0.1167400881	RF
18/12/2013	CIRDES	1	50	21	4	6	19	31	0.62	42	8	12	QC	2013	7533	430	3419	0.4538696402	0.05708217178	RF
18/12/2013	CIRDES	2	50	12	11	3	24	26	0.52	24	22	6	QC	2013	7600	456	5252	0.6910526316	0.06	RF
25/12/2013	CIRDES	1	50	37	3	3	7	43	0.86	74	6	6	QC	2013	7754	563	5926	0.7642507093	0.07260768636	RF
25/12/2013	CIRDES	2	50	32	9	2	7	43	0.86	64	18	4	QC	2013	7277	415	6160	0.8465026797	0.05702899547	RF
08/01/2014	CIRDES	1	50	19	8	5	18	32	0.64	38	16	10	QC	2014	7337	886	4940	0.6732997138	0.1207578029	RF
08/01/2014	CIRDES	2	50	29	7	5	9	41	0.82	58	14	10	QC	2014	7368	795	5454	0.740228013	0.1078990228	RF
15/01/2014	CIRDES	1	50	16	6	4	24	26	0.52	32	12	8	QC	2014	7176	929	4737	0.6601170569	0.1294593088	RF
15/01/2014	CIRDES	2	50	26	10	5	9	41	0.82	52	20	10	QC	2014	7455	889	6101	0.8183769282	0.1192488263	RF
19/01/2014	SAS	1	50	34	5	2	7	41	0.82	68	10	4	QC	2014	1833	173	1070	0.5837424986	0.09438079651	RF
19/01/2014	SAS	2	100	76	10	5	5	91	0.91	76	10	5	QC	2014	3105	379	2468	0.7948470209	0.1220611916	RF
22/01/2014	CIRDES	1	50	35	1	3	11	39	0.78	70	2	6	QC	2014	7297	1058	5474	0.7501713033	0.1449910922	RF
22/01/2014	CIRDES	2	50	28	10	8	4	46	0.92	56	20	16	QC	2014	7956	1064	6429	0.8080693816	0.1337355455	RF
29/01/2014	CIRDES	1	50	34	2	3	11	39	0.78	68	4	6	QC	2014	7178	862	5760	0.8024519365	0.1200891613	RF
29/01/2014	CIRDES	2	50	35	4	4	7	43	0.86	70	8	8	QC	2014	7762	488	6908	0.8899768101	0.06287039423	RF
02/02/2014	SAS	1	50	12	11	7	20	30	0.6	24	22	14	QC	2014	1762	234	1412	0.8013620885	0.1328036322	RF
02/02/2014	SAS	2	50	19	8	5	18	32	0.64	38	16	10	QC	2014	3079	247	1986	0.6450146151	0.08022085093	RF
02/02/2014	SAS	1	50	42	4	0	4	46	0.92	84	8	0	QC	2014	1762	234	1412	0.8013620885	0.1328036322	RF
02/02/2014	SAS	2	100	81	2	0	4	83	0.83	81	2	0	QC	2014	3029	247	1986	0.6556619346	0.08154506438	RF
05/02/2014	CIRDES	1	50	20	1	5	24	26	0.52	40	2	10	QC	2014	7764	813	4723	0.6083204534	0.1047140649	RF
05/02/2014	CIRDES	2	50	23	10	14	3	47	0.94	46	20	28	QC	2014	7777	657	6659	0.8562427671	0.08447987656	RF
12/02/2014	CIRDES	1	50	3	12	17	18	32	0.64	6	24	34	QC	2014	7288	977	5284	0.7250274424	0.1340559824	RF
12/02/2014	CIRDES	2	50	30	8	6	6	44	0.88	60	16	12	QC	2014	7177	556	6453	0.8991221959	0.07746969486	RF
16/02/2014	SAS	1	50	11	12	7	20	30	0.6	22	24	14	QC	2014	1824	201	1173	0.6430921053	0.1101973684	RF
16/02/2014	SAS	2	50	25	9	2	14	36	0.72	50	18	4	QC	2014	1390	184	848	0.6100719424	0.1323741007	RF
16/02/2014	SAS	1	50	35	4	2	5	41	0.82	70	8	4	QC	2014	1824	201	1173	0.6430921053	0.1101973684	RF
16/02/2014	SAS	2	50	36	1	2	9	39	0.78	72	2	4	QC	2014	1390	184	848	0.6100719424	0.1323741007	RF
19/02/2014	CIRDES	1	50	23	9	4	14	36	0.72	46	18	8	QC	2014	7291	380	5512	0.7560005486	0.05211905088	RF
19/02/2014	CIRDES	2	50	21	12	4	13	37	0.74	42	24	8	QC	2014	7608	836	5433	0.7141167192	0.1098843323	RF
26/02/2014	CIRDES	1	50	28	8	3	11	39	0.78	56	16	6	QC	2014	7742	546	6066	0.7835184707	0.0705244123	RF
26/02/2014	CIRDES	2	50	41	1	2	6	44	0.88	82	2	4	QC	2014	7620	382	6700	0.8792650919	0.0501312336	RF
02/03/2014	SAS	1	50	11	8	10	21	29	0.58	22	16	20	QC	2014	1628	280	439	0.2696560197	0.171990172	RF
02/03/2014	SAS	2	50	20	11	8	11	39	0.78	40	22	16	QC	2014	3239	464	2672	0.824945971	0.1432540908	RF
02/03/2014	SAS	1	100	61	5	4	23	70	0.7	61	5	4	QC	2014	1578	280	439	0.2782002535	0.1774397972	RF
02/03/2014	SAS	2	50	36	2	2	9	40	0.8	72	4	4	QC	2014	3239	464	2672	0.824945971	0.1432540908	RF
05/03/2014	CIRDES	1	50	13	6	6	25	25	0.5	26	12	12	QC	2014	7348	1100	4485	0.6103701688	0.1497005988	RF
05/03/2014	CIRDES	2	50	22	15	6	7	43	0.86	44	30	12	QC	2014	7196	695	6172	0.8576987215	0.09658143413	RF
09/03/2014	SAS	1	50	12	11	5	22	28	0.56	24	22	10	QC	2014	1569	140	1136	0.7240280433	0.08922880816	RF
09/03/2014	SAS	2	50	17	4	1	28	22	0.44	34	8	2	QC	2014	3027	283	1964	0.6488272217	0.09349190618	RF
09/03/2014	SAS	1	100	70	5	2	22	77	0.77	70	5	2	QC	2014	1519	140	1136	0.7478604345	0.09216589862	RF
09/03/2014	SAS	2	50	36	2	2	9	40	0.8	72	4	4	QC	2014	3027	283	1964	0.6488272217	0.09349190618	RF
12/03/2014	CIRDES	1	50	6	6	13	25	25	0.5	12	12	26	QC	2014	7626	607	5226	0.6852871755	0.07959611854	RF
12/03/2014	CIRDES	2	50	29	5	3	13	37	0.74	58	10	6	QC	2014	7873	412	6722	0.8538041407	0.05233075067	RF
16/03/2014	SAS	1	50	19	9	8	14	36	0.72	38	18	16	QC	2014	1725	261	1328	0.7698550725	0.1513043478	RF
16/03/2014	SAS	2	50	22	13	3	12	38	0.76	44	26	6	QC	2014	2898	546	2268	0.7826086957	0.1884057971	RF
16/03/2014	SAS	1	100	69	2	5	14	76	0.76	69	2	5	QC	2014	1675	261	1328	0.7928358209	0.1558208955	RF
16/03/2014	SAS	2	50	36	3	1	8	40	0.8	72	6	2	QC	2014	2898	546	2268	0.7826086957	0.1884057971	RF
19/03/2014	CIRDES	1	50	28	6	10	6	44	0.88	56	12	20	QC	2014	7420	1135	5977	0.8055256065	0.1529649596	RF
19/03/2014	CIRDES	2	50	7	10	9	24	26	0.52	14	20	18	QC	2014	7458	0	4505	0.604049343	0	RF
23/03/2014	SAS	1	50	25	6	3	16	34	0.68	50	12	6	QC	2014	1680	221	1252	0.7452380952	0.131547619	RF
23/03/2014	SAS	2	50	26	4	4	16	34	0.68	52	8	8	QC	2014	2897	329	2311	0.7977217812	0.1135657577	RF
23/03/2014	SAS	1	100	63	3	5	19	71	0.71	63	3	5	QC	2014	1630	221	1252	0.7680981595	0.1355828221	RF
23/03/2014	SAS	2	50	37	2	1	8	40	0.8	74	4	2	QC	2014	2897	329	2311	0.7977217812	0.1135657577	RF
30/03/2014	SAS	1	50	11	10	10	19	31	0.62	22	20	20	QC	2014	1149	273	1073	0.9338555265	0.2375979112	RF
30/03/2014	SAS	2	50	16	8	9	17	33	0.66	32	16	18	QC	2014	2729	215	2173	0.7962623672	0.07878343716	RF
30/03/2014	SAS	1	100	68	5	4	16	77	0.77	68	5	4	QC	2014	1099	273	1073	0.9763421292	0.2484076433	RF
30/03/2014	SAS	2	50	37	1	3	6	41	0.82	74	2	6	QC	2014	2729	215	2173	0.7962623672	0.07878343716	RF
02/04/2014	CIRDES	1	50	13	2	7	28	22	0.44	26	4	14	QC	2014	10530	1003	6268	0.5952516619	0.09525166192	RF
02/04/2014	CIRDES	2	50	36	4	2	8	42	0.84	72	8	4	QC	2014	9781	421	8718	0.8913199059	0.04304263368	RF
06/04/2014	SAS	1	50	4	10	10	26	24	0.48	8	20	20	QC	2014	1712	243	784	0.4579439252	0.1419392523	RF
06/04/2014	SAS	2	50	9	10	13	18	32	0.64	18	20	26	QC	2014	2729	302	1642	0.6016855991	0.1106632466	RF
06/04/2014	SAS	1	100	69	7	3	18	79	0.79	69	7	3	QC	2014	1662	243	784	0.4717208183	0.1462093863	RF
06/04/2014	SAS	2	50	36	3	2	7	41	0.82	72	6	4	QC	2014	2729	302	1642	0.6016855991	0.1106632466	RF
09/04/2014	CIRDES	1	50	5	9	14	22	28	0.56	10	18	28	QC	2014	10793	1285	7379	0.6836838692	0.1190586491	RF
09/04/2014	CIRDES	2	50	37	3	4	6	44	0.88	74	6	8	QC	2014	9580	643	8353	0.8719206681	0.06711899791	RF
13/04/2014	SAS	1	50	5	6	4	35	15	0.3	10	12	8	QC	2014	1588	227	638	0.4017632242	0.1429471033	RF
13/04/2014	SAS	2	50	15	11	4	20	30	0.6	30	22	8	QC	2014	2887	332	1937	0.6709386907	0.1149982681	RF
13/04/2014	SAS	1	100	65	4	4	19	73	0.73	65	4	4	QC	2014	1538	227	638	0.4148244473	0.1475942783	RF
13/04/2014	SAS	2	50	32	2	2	11	36	0.72	64	4	4	QC	2014	2887	332	1937	0.6709386907	0.1149982681	RF
16/04/2014	CIRDES	1	50	29	5	4	12	38	0.76	58	10	8	QC	2014	10196	1159	6615	0.6487838368	0.1136720282	RF
16/04/2014	CIRDES	2	50	43	3	1	3	47	0.94	86	6	2	QC	2014	9292	363	8149	0.87699096	0.03906586311	RF
23/04/2014	CIRDES	1	50	19	4	4	23	27	0.54	38	8	8	QC	2014	10285	1057	6777	0.6589207584	0.1027710258	RF
23/04/2014	CIRDES	2	50	30	3	2	15	35	0.7	60	6	4	QC	2014	14355	865	10629	0.7404388715	0.06025774991	RF
27/04/2014	SAS	1	50	6	7	10	27	23	0.46	12	14	20	QC	2014	3211	11	1558	0.4852071006	0.00342572407	RF
27/04/2014	SAS	2	50	20	7	9	14	36	0.72	40	14	18	QC	2014	1961	65	1509	0.7695053544	0.0331463539	RF
27/04/2014	SAS	1	100	66	6	5	20	77	0.77	66	6	5	QC	2014	3161	11	1558	0.4928819994	0.00347991142	RF
27/04/2014	SAS	2	50	38	0	2	8	40	0.8	76	0	4	QC	2014	1961	65	1509	0.7695053544	0.0331463539	RF
30/04/2014	CIRDES	1	50	5	9	4	32	18	0.36	10	18	8	QC	2014	11408	722	6826	0.5983520337	0.06328892006	RF
30/04/2014	CIRDES	2	50	42	1	2	5	45	0.9	84	2	4	QC	2014	15023	1388	12421	0.8267989083	0.09239166611	RF
04/05/2014	SAS	1	50	5	8	10	27	23	0.46	10	16	20	QC	2014	1241	172	536	0.4319097502	0.1385979049	RF
04/05/2014	SAS	2	50	12	10	8	20	30	0.6	24	20	16	QC	2014	2616	205	1523	0.5821865443	0.07836391437	RF
04/05/2014	SAS	1	100	66	7	3	19	76	0.76	66	7	3	QC	2014	1191	172	536	0.4500419815	0.1444164568	RF
04/05/2014	SAS	2	50	31	2	1	11	34	0.68	62	4	2	QC	2014	2616	205	1523	0.5821865443	0.07836391437	RF
07/05/2014	CIRDES	1	50	33	7	3	7	43	0.86	66	14	6	QC	2014	9692	568	7967	0.8220181593	0.05860503508	RF
11/05/2014	SAS	1	50	16	7	9	18	32	0.64	32	14	18	QC	2014	1572	495	997	0.6342239186	0.3148854962	RF
11/05/2014	SAS	2	50	11	13	4	22	28	0.56	22	26	8	QC	2014	1492	254	1089	0.7298927614	0.1702412869	RF
11/05/2014	SAS	1	50	35	2	4	9	41	0.82	70	4	8	QC	2014	1572	495	997	0.6342239186	0.3148854962	RF
11/05/2014	SAS	2	50	33	3	3	10	39	0.78	66	6	6	QC	2014	1492	254	1089	0.7298927614	0.1702412869	RF
18/05/2014	SAS	1	50	2	2	7	39	11	0.22	4	4	14	QC	2014	1761	196	600	0.3407155026	0.1113003975	RF
18/05/2014	SAS	2	50	17	2	12	19	31	0.62	34	4	24	QC	2014	3137	657	2240	0.7140580172	0.2094357667	RF
18/05/2014	SAS	1	100	72	2	5	21	79	0.79	72	2	5	QC	2014	1711	196	600	0.3506721216	0.114552893	RF
18/05/2014	SAS	2	50	33	3	2	12	38	0.76	66	6	4	QC	2014	3137	657	2240	0.7140580172	0.2094357667	RF
21/05/2014	CIRDES	1	50	29	7	8	6	44	0.88	58	14	16	QC	2014	9553	910	6003	0.6283889878	0.09525803413	RF
25/05/2014	SAS	1	50	14	3	7	26	24	0.48	28	6	14	QC	2014	4671	363	3022	0.6469706701	0.0777135517	RF
25/05/2014	SAS	1	150	119	6	3	22	128	0.8533333333	79.33333333	4	2	QC	2014	4571	363	3022	0.6611244804	0.07941369503	RF
28/05/2014	CIRDES	1	50	29	4	8	9	41	0.82	58	8	16	QC	2014	8557	796	6131	0.7164894239	0.09302325581	RF
01/06/2014	SAS	1	50	29	10	2	9	41	0.82	58	20	4	QC	2014	1806	256	1551	0.8588039867	0.1417497231	RF
01/06/2014	SAS	2	50	19	1	6	24	26	0.52	38	2	12	QC	2014	2911	322	1728	0.5936104431	0.110614909	RF
01/06/2014	SAS	1	100	74	6	5	15	85	0.85	74	6	5	QC	2014	1756	256	1551	0.8832574032	0.145785877	RF
01/06/2014	SAS	2	50	35	3	3	9	41	0.82	70	6	6	QC	2014	2911	322	1728	0.5936104431	0.110614909	RF
04/06/2014	CIRDES	1	50	24	4	4	18	32	0.64	48	8	8	QC	2014	9638	583	6973	0.7234903507	0.06048972816	RF
08/06/2014	SAS	1	50	11	10	4	25	25	0.5	22	20	8	QC	2014	2967	373	1681	0.5665655544	0.1257162117	RF
08/06/2014	SAS	2	50	21	6	9	14	36	0.72	42	12	18	QC	2014	1639	182	1266	0.7724222087	0.1110433191	RF
08/06/2014	SAS	1	100	71	5	3	21	79	0.79	71	5	3	QC	2014	2917	373	1681	0.5762769969	0.1278711004	RF
08/06/2014	SAS	1	50	41	1	1	7	43	0.86	82	2	2	QC	2014	2967	373	1681	0.5665655544	0.1257162117	RF
11/06/2014	CIRDES	1	50	37	4	4	5	45	0.9	74	8	8	QC	2014	9442	15	7637	0.8088328744	0.00158864647	RF
15/06/2014	SAS	1	50	17	10	2	21	29	0.58	34	20	4	QC	2014	3042	1333	1854	0.6094674556	0.4381985536	RF
15/06/2014	SAS	2	50	17	8	1	24	26	0.52	34	16	2	QC	2014	1308	610	977	0.746941896	0.4663608563	RF
15/06/2014	SAS	1	100	71	5	3	21	79	0.79	71	5	3	QC	2014	2992	1333	1854	0.6196524064	0.4455213904	RF
15/06/2014	SAS	2	50	35	2	4	9	41	0.82	70	4	8	QC	2014	1308	610	977	0.746941896	0.4663608563	RF
22/06/2014	SAS	1	50	30	4	8	8	42	0.84	60	8	16	QC	2014	2943	344	2098	0.7128780156	0.1168875297	RF
22/06/2014	SAS	2	50	28	9	9	4	46	0.92	56	18	18	QC	2014	1766	168	1541	0.8725934315	0.09513023783	RF
22/06/2014	SAS	1	50	38	4	1	7	43	0.86	76	8	2	QC	2014	2943	344	2098	0.7128780156	0.1168875297	RF
22/06/2014	SAS	2	50	36	4	2	8	42	0.84	72	8	4	QC	2014	1766	168	1541	0.8725934315	0.09513023783	RF
25/06/2014	CIRDES	1	50	25	8	4	13	37	0.74	50	16	8	QC	2014	9720	802	7417	0.7630658436	0.08251028807	RF
25/06/2014	CIRDES	1	50	34	2	2	12	38	0.76	68	4	4	QC	2014	9720	802	7417	0.7630658436	0.08251028807	RF
25/06/2014	CIRDES	1	50	27	9	5	9	41	0.82	54	18	10	QC	2014	9720	802	7417	0.7630658436	0.08251028807	RF
29/06/2014	SAS	1	50	15	9	4	12	28	0.56	30	18	8	QC	2014	3126	538	1869	0.5978886756	0.1721049264	RF
29/06/2014	SAS	2	50	29	5	6	10	40	0.8	58	10	12	QC	2014	1387	176	1297	0.935111752	0.1268925739	RF
29/06/2014	SAS	1	100	76	4	10	10	90	0.9	76	4	10	QC	2014	3076	538	1869	0.6076072822	0.1749024707	RF
29/06/2014	SAS	2	50	39	5	3	3	47	0.94	78	10	6	QC	2014	1387	176	1297	0.935111752	0.1268925739	RF
02/07/2014	CIRDES	1	50	22	7	8	13	37	0.74	44	14	16	QC	2014	9705	854	7252	0.7472436888	0.08799587841	RF
02/07/2014	CIRDES	2	50	9	1	2	38	12	0.24	18	2	4	QC	2014	9103	489	5995	0.6585740965	0.05371855432	RF
06/07/2014	SAS	1	50	7	5	13	25	25	0.5	14	10	26	QC	2014	2960	549	1597	0.539527027	0.185472973	RF
06/07/2014	SAS	2	50	33	3	7	7	43	0.86	66	6	14	QC	2014	1708	233	1380	0.8079625293	0.1364168618	RF
06/07/2014	SAS	1	100	73	4	9	14	86	0.86	73	4	9	QC	2014	2910	549	1597	0.5487972509	0.1886597938	RF
06/07/2014	SAS	2	50	47	1	0	2	48	0.96	94	2	0	QC	2014	1708	233	1380	0.8079625293	0.1364168618	RF
09/07/2014	CIRDES	1	50	12	11	10	17	33	0.66	24	22	20	QC	2014	9838	1178	6188	0.628989632	0.1197397845	RF
09/07/2014	CIRDES	2	50	33	1	5	11	39	0.78	66	2	10	QC	2014	9587	523	7837	0.8174611453	0.05455304058	RF
16/07/2014	CIRDES	1	50	24	13	3	10	40	0.8	48	26	6	QC	2014	9685	662	7265	0.7501290656	0.06835312339	RF
16/07/2014	CIRDES	2	50	33	4	1	12	38	0.76	66	8	2	QC	2014	8351	695	6782	0.8121183092	0.08322356604	RF
21/07/2014	SAS	1	50	10	4	11	25	25	0.5	20	8	22	QC	2014	2766	581	1604	0.5798987708	0.2100506146	RF
21/07/2014	SAS	2	50	33	7	1	9	41	0.82	66	14	2	QC	2014	1697	186	1207	0.7112551562	0.1096051856	RF
21/07/2014	SAS	2	50	33	7	1	9	41	0.82	66	14	2	QC	2014	1697	186	1207	0.7112551562	0.1096051856	RF
21/07/2014	SAS	1	50	10	4	11	25	25	0.5	20	8	22	QC	2014	2766	581	1604	0.5798987708	0.2100506146	RF
21/07/2014	SAS	1	100	89	2	3	16	94	0.94	89	2	3	QC	2014	2716	581	1604	0.5905743741	0.2139175258	RF
21/07/2014	SAS	2	50	43	3	1	3	47	0.94	86	6	2	QC	2014	1697	186	1207	0.7112551562	0.1096051856	RF
25/07/2014	CIRDES	1	50	10	9	12	19	31	0.62	20	18	24	QC	2014	9760	1037	6015	0.6162909836	0.10625	RF
25/07/2014	CIRDES	2	50	28	2	6	14	36	0.72	56	4	12	QC	2014	9821	1377	7268	0.7400468384	0.1402097546	RF
03/08/2014	SAS	1	50	5	6	9	30	20	0.4	10	12	18	QC	2014	3252	703	1821	0.5599630996	0.2161746617	RF
03/08/2014	SAS	2	50	8	3	10	29	21	0.42	16	6	20	QC	2014	1501	286	693	0.4616922052	0.1905396402	RF
03/08/2014	SAS	1	100	70	6	8	16	84	0.84	70	6	8	QC	2014	3202	703	1821	0.5687070581	0.2195502811	RF
03/08/2014	SAS	2	50	42	3	4	1	49	0.98	84	6	8	QC	2014	1501	286	693	0.4616922052	0.1905396402	RF
06/08/2014	CIRDES	1	50	10	10	10	20	30	0.6	20	20	20	QC	2014	9072	890	5122	0.5645943563	0.09810405644	RF
06/08/2014	CIRDES	2	50	14	8	10	18	32	0.64	28	16	20	QC	2014	9581	1164	4781	0.4990084542	0.1214904498	RF
11/08/2014	SAS	1	50	0	5	5	40	10	0.2	0	10	10	QC	2014	3155	483	951	0.3014263074	0.1530903328	RF
11/08/2014	SAS	2	50	1	7	5	37	13	0.26	2	14	10	QC	2014	1368	163	587	0.4290935673	0.1191520468	RF
11/08/2014	SAS	1	100	76	4	9	11	89	0.89	76	4	9	QC	2014	3105	483	951	0.3062801932	0.1555555556	RF
11/08/2014	SAS	2	50	39	2	1	8	42	0.84	78	4	2	QC	2014	1368	163	587	0.4290935673	0.1191520468	RF
13/08/2014	CIRDES	1	50	18	12	7	13	37	0.74	36	24	14	QC	2014	8303	840	4416	0.5318559557	0.1011682524	RF
13/08/2014	CIRDES	2	50	23	10	6	11	39	0.78	46	20	12	QC	2014	7788	984	5224	0.6707755521	0.126348228	RF
17/08/2014	SAS	1	50	3	5	12	30	20	0.4	6	10	24	QC	2014	3107	344	1020	0.3282909559	0.1107177341	RF
17/08/2014	SAS	2	50	12	10	6	22	28	0.56	24	20	12	QC	2014	1966	224	1120	0.5696846389	0.1139369278	RF
17/08/2014	SAS	2	50	39	2	1	8	42	0.84	78	4	2	QC	2014	1966	224	1120	0.5696846389	0.1139369278	RF
17/08/2014	SAS	1	100	76	4	9	11	89	0.89	76	4	9	QC	2014	3057	344	1020	0.3336604514	0.1125286228	RF
20/08/2014	CIRDES	1	50	13	20	3	14	36	0.72	26	40	6	QC	2014	6034	1797	4866	0.8064302287	0.2978123964	RF
20/08/2014	CIRDES	2	50	37	2	0	11	39	0.78	74	4	0	QC	2014	6167	2646	5250	0.8513053348	0.4290578888	RF
24/08/2014	SAS	1	50	0	5	13	32	18	0.36	0	10	26	QC	2014	2969	453	1361	0.4584035029	0.1525766251	RF
24/08/2014	SAS	2	50	10	1	8	31	19	0.38	20	2	16	QC	2014	1562	101	525	0.3361075544	0.06466069142	RF
24/08/2014	SAS	1	50	46	0	0	4	46	0.92	92	0	0	QC	2014	2969	453	1361	0.4584035029	0.1525766251	RF
24/08/2014	SAS	2	100	91	2	1	6	94	0.94	91	2	1	QC	2014	1512	101	525	0.3472222222	0.0667989418	RF
27/08/2014	CIRDES	1	50	31	8	6	5	45	0.9	62	16	12	QC	2014	6069	474	4997	0.82336464	0.07810182897	RF
27/08/2014	CIRDES	2	50	15	11	5	19	31	0.62	30	22	10	QC	2014	6380	321	3915	0.6136363636	0.05031347962	RF
31/08/2014	SAS	1	50	2	2	8	38	12	0.24	4	4	16	QC	2014	3082	256	880	0.2855288774	0.08306294614	RF
31/08/2014	SAS	2	50	11	5	4	30	20	0.4	22	10	8	QC	2014	1701	153	690	0.405643739	0.08994708995	RF
31/08/2014	SAS	1	50	44	0	0	6	44	0.88	88	0	0	QC	2014	3082	256	880	0.2855288774	0.08306294614	RF
31/08/2014	SAS	2	100	80	3	4	13	87	0.87	80	3	4	QC	2014	1651	153	690	0.4179285282	0.09267110842	RF
03/09/2014	CIRDES	1	50	15	4	15	16	34	0.68	30	8	30	QC	2014	6398	928	4641	0.7253829322	0.1450453267	RF
03/09/2014	CIRDES	2	50	34	4	4	8	42	0.84	68	8	8	QC	2014	6485	396	4947	0.7628373169	0.06106399383	RF
10/09/2014	CIRDES	1	50	38	5	3	4	46	0.92	76	10	6	QC	2014	7487	856	5408	0.7223186857	0.1143315079	RF
10/09/2014	CIRDES	2	50	34	1	2	13	37	0.74	68	2	4	QC	2014	7541	372	6363	0.8437872961	0.04933032754	RF
17/09/2014	CIRDES	1	50	35	4	3	8	42	0.84	70	8	6	QC	2014	7611	913	6364	0.8361581921	0.1199579556	RF
17/09/2014	CIRDES	2	50	34	6	1	9	41	0.82	68	12	2	QC	2014	7500	421	6398	0.8530666667	0.05613333333	RF
21/09/2014	SAS	1	50	7	6	5	32	18	0.36	14	12	10	QC	2014	2752	0	847	0.3077761628	0	RF
21/09/2014	SAS	2	50	11	8	5	26	24	0.48	22	16	10	QC	2014	1674	214	928	0.5543608124	0.1278375149	RF
21/09/2014	SAS	1	100	77	8	6	9	91	0.91	77	8	6	QC	2014	2702	0	847	0.3134715026	0	RF
24/09/2014	CIRDES	2	50	41	1	3	5	45	0.9	82	2	6	QC	2014	8374	699	6750	0.806066396	0.08347265345	RF
24/09/2014	CIRDES	1	50	18	10	6	16	34	0.68	36	20	12	QC	2014	7867	526	6333	0.8050082624	0.06686157366	RF
24/09/2014	CIRDES	2	50	29	12	2	17	43	0.86	58	24	4	QC	2014	8374	699	6750	0.806066396	0.08347265345	RF
28/09/2014	SAS	1	50	33	0	0	47	33	0.66	66	0	0	QC	2014	1387	88	285	0.2054794521	0.06344628695	RF
28/09/2014	SAS	2	50	12	5	4	29	21	0.42	24	10	8	QC	2014	1393	119	529	0.3797559225	0.08542713568	RF
28/09/2014	SAS	1	50	39	4	3	4	46	0.92	78	8	6	QC	2014	1387	88	285	0.2054794521	0.06344628695	RF
28/09/2014	SAS	2	50	30	3	10	7	43	0.86	60	6	20	QC	2014	1393	119	529	0.3797559225	0.08542713568	RF
08/10/2014	CIRDES	1	50	19	8	5	18	32	0.64	38	16	10	QC	2014	7426	972	5934	0.7990842984	0.1308914624	RF
08/10/2014	CIRDES	2	50	19	6	8	17	33	0.66	38	12	16	QC	2014	7931	665	5364	0.6763333754	0.08384819064	RF
12/10/2014	SAS	2	50	48	0	2	2	50	1	96	0	4	QC	2014	1614	107	453	0.280669145	0.06629491945	RF
15/10/2014	CIRDES	1	50	26	6	7	11	39	0.78	52	12	14	QC	2014	8137	715	6424	0.7894801524	0.08787022244	RF
15/10/2014	CIRDES	2	50	24	10	5	11	39	0.78	48	20	10	QC	2014	8225	325	6891	0.8378115502	0.03951367781	RF
22/10/2014	CIRDES	2	50	26	3	6	15	35	0.7	52	6	12	QC	2014	8070	473	6843	0.8479553903	0.05861214374	RF
22/10/2014	CIRDES	1	50	32	9	7	2	48	0.96	64	18	14	QC	2014	7517	592	5819	0.7741120128	0.0787548224	RF
26/10/2014	SAS	1	100	77	1	1	21	79	0.79	77	1	1	QC	2014	2583	239	835	0.3232675184	0.09252806814	RF
26/10/2014	SAS	2	50	42	2	1	5	45	0.9	84	4	2	QC	2014	1840	144	1131	0.614673913	0.07826086957	RF
29/10/2014	CIRDES	1	50	30	4	5	11	39	0.78	60	8	10	QC	2014	8130	1142	6265	0.770602706	0.1404674047	RF
29/10/2014	CIRDES	2	50	29	3	3	15	35	0.7	58	6	6	QC	2014	8357	852	6224	0.7447648678	0.1019504607	RF
05/11/2014	CIRDES	1	50	28	11	3	8	42	0.84	56	22	6	QC	2014	8023	605	6041	0.7529602393	0.07540820142	RF
05/11/2014	CIRDES	2	50	18	8	8	16	34	0.68	36	16	16	QC	2014	8132	602	5935	0.7298327595	0.07402852927	RF
09/11/2014	SAS	1	100	83	6	4	7	93	0.93	83	6	4	QC	2014	3127	348	2392	0.7649504317	0.1112887752	RF
09/11/2014	SAS	2	50	41	1	4	4	46	0.92	82	2	8	QC	2014	1350	83	1047	0.7755555556	0.06148148148	RF
12/11/2014	CIRDES	2	50	24	12	7	7	43	0.86	48	24	14	QC	2014	9474	933	6461	0.6819717121	0.09848005066	RF
12/11/2014	CIRDES	1	50	20	4	6	20	30	0.6	40	8	12	QC	2014	9974	1014	7027	0.7045317826	0.1016643273	RF
19/11/2014	CIRDES	1	50	30	5	5	10	40	0.8	60	10	10	QC	2014	9805	598	6760	0.6894441611	0.06098929118	RF
19/11/2014	CIRDES	2	50	29	1	4	16	34	0.68	58	2	8	QC	2014	10122	707	7044	0.6959098992	0.06984785615	RF
23/11/2014	SAS	1	100	63	9	13	15	85	0.85	63	9	13	QC	2014	2954	316	1133	0.3835477319	0.1069735951	RF
23/11/2014	SAS	2	50	33	2	6	9	41	0.82	66	4	12	QC	2014	1607	117	497	0.3092719353	0.07280647169	RF
26/11/2014	CIRDES	2	50	28	7	6	8	41	0.82	56	14	12	QC	2014	9386	1	6989	0.7446196463	0.00010654166	RF
26/11/2014	CIRDES	1	50	31	8	4	7	43	0.86	62	16	8	QC	2014	9392	848	7515	0.800149063	0.09028960818	RF
30/11/2014	SAS	1	100	69	5	7	19	81	0.81	69	5	7	QC	2014	2747	251	1657	0.6032034947	0.09137240626	RF
30/11/2014	SAS	2	50	36	0	2	12	38	0.76	72	0	4	QC	2014	1806	140	1471	0.8145071982	0.07751937984	RF
03/12/2014	CIRDES	1	50	14	12	2	22	28	0.56	28	24	4	QC	2014	9718	1076	6757	0.6953076765	0.1107223709	RF
03/12/2014	CIRDES	2	50	22	12	6	10	40	0.8	44	24	12	QC	2014	9442	874	7190	0.7614912095	0.09256513451	RF
07/12/2014	SAS	2	50	36	7	1	6	44	0.88	72	14	2	QC	2014	1479	91	1259	0.8512508452	0.0615280595	RF
07/12/2014	SAS	1	100	65	7	0	19	72	0.72	65	7	0	QC	2014	3238	462	2138	0.660284126	0.1426806671	RF
10/12/2014	CIRDES	1	50	15	16	4	15	35	0.7	30	32	8	QC	2014	9642	863	6658	0.6905206389	0.08950425223	RF
10/12/2014	CIRDES	2	50	11	9	9	21	29	0.58	22	18	18	QC	2014	9811	806	5459	0.5564162675	0.08215268576	RF
15/12/2014	SAS	2	50	45	0	1	4	46	0.92	90	0	2	QC	2014	1547	7	1272	0.8222365869	0.00452488688	RF
15/12/2014	SAS	1	100	68	5	4	11	77	0.77	68	5	4	QC	2014	2999	7	1761	0.5871957319	0.00233411137	RF
17/12/2014	CIRDES	1	50	8	16	7	19	31	0.62	16	32	14	QC	2014	9943	1115	5665	0.5697475611	0.1121391934	RF
17/12/2014	CIRDES	2	50	17	8	5	20	30	0.6	34	16	10	QC	2014	10725	1166	6874	0.6409324009	0.1087179487	RF
23/12/2014	CIRDES	1	50	18	8	1	13	27	0.54	36	16	2	QC	2014	8550	580	6086	0.7118128655	0.06783625731	RF
24/12/2014	CIRDES	2	50	34	7	3	6	44	0.88	68	14	6	QC	2014	8315	209	6390	0.7684906795	0.02513529765	RF
31/12/2014	CIRDES	1	50	9	8	5	28	22	0.44	18	16	10	QC	2014	9481	873	6659	0.7023520726	0.09207889463	RF
31/12/2014	CIRDES	2	50	18	7	8	17	33	0.66	36	14	16	QC	2014	9185	682	6808	0.7412084921	0.07425149701	RF
07/01/2015	CIRDES	1	50	16	17	3	14	36	0.72	32	34	6	QC	2014	7309	606	5984	0.8187166507	0.082911479	RF
07/01/2015	CIRDES	2	50	19	6	9	14	34	0.68	38	12	18	QC	2014	7131	521	5753	0.8067592203	0.07306128173	RF
11/01/2015	SAS	1	100	69	6	7	18	82	0.82	69	6	7	QC	2014	2764	187	1478	0.5347322721	0.06765557164	RF
11/01/2015	SAS	2	50	44	1	0	5	45	0.9	88	2	0	QC	2014	1854	140	1426	0.7691477886	0.07551240561	RF
14/01/2015	CIRDES	1	50	22	9	4	15	35	0.7	44	18	8	QC	2014	7693	649	5565	0.7233848954	0.08436240738	RF
14/01/2015	CIRDES	2	50	22	7	5	16	34	0.68	44	14	10	QC	2014	8111	473	5430	0.6694612255	0.05831586734	RF
