# Supplementary material for: Quality of Sterile Male Tsetse after Long Distance Transport as Chilled, Irradiated Pupae
Source: PLoS Negl Trop Dis. 2015 Nov 12;9(11):e0004229. doi: 10.1371/journal.pntd.0004229 (PMC4642948; doi:10.1371/journal.pntd.0004229)
Supplement: S2 Table — (CSV) [file pntd.0004229.s002.csv]

originelot	datearrival	nbpupaetestQC	nbflyersQC	flyersQC	treatmentQC	lotQC	nbpupaetestRF	nbflyersRF	flyersRF	treatmentRF	lotRF
CIRDES	05/05/2012	50	4	8	QC	1	2516	867	0.3445945946	RF	1
CIRDES	05/05/2012	50	9	18	QC	2	2727	1552	0.569123579	RF	2
CIRDES	12/05/2012	50	5	10	QC	1	2694	1548	0.574610245	RF	2
CIRDES	12/05/2012	50	6	12	QC	2	2396	722	0.3013355593	RF	1
CIRDES	19/05/2012	50	10	20	QC	1	2600	1447	0.5565384615	RF	1
CIRDES	19/05/2012	50	6	12	QC	2	2619	1548	0.5910652921	RF	2
CIRDES	26/05/2012	50	11	22	QC	1	2550	682	0.2674509804	RF	1
CIRDES	26/05/2012	50	9	18	QC	2	2550	1143	0.4482352941	RF	2
CIRDES	02/06/2012	50	7	14	QC	1	2550	917	0.3596078431	RF	1
CIRDES	02/06/2012	50	28	56	QC	2	2550	1208	0.4737254902	RF	2
CIRDES	09/06/2012	50	4	8	QC	1	2550	798	0.3129411765	RF	1
CIRDES	09/06/2012	50	14	28	QC	2	2550	1545	0.6058823529	RF	2
CIRDES	16/06/2012	50	7	14	QC	1	2550	1456	0.5709803922	RF	1
CIRDES	16/06/2012	50	17	34	QC	2	2550	1700	0.6666666667	RF	2
CIRDES	23/06/2012	50	10	20	QC	1	2550	1589	0.6231372549	RF	1
CIRDES	23/06/2012	50	11	22	QC	2	2543	1505	0.5918206842	RF	2
CIRDES	30/06/2012	50	19	38	QC	1	2550	1794	0.7035294118	RF	1
CIRDES	30/06/2012	50	19	38	QC	2	2550	1452	0.5694117647	RF	2
CIRDES	08/07/2012	50	8	16	QC	1	2574	1198	0.4654234654	RF	1
CIRDES	08/07/2012	50	15	30	QC	2	2553	1391	0.544849197	RF	2
CIRDES	21/07/2012	50	18	36	QC	1	2550	1498	0.5874509804	RF	1
CIRDES	21/07/2012	50	11	22	QC	2	2551	1447	0.5672285378	RF	2
CIRDES	04/08/2012	50	29	58	QC	1	2402	1749	0.728143214	RF	1
CIRDES	04/08/2012	50	29	58	QC	2	2410	1792	0.7435684647	RF	2
CIRDES	11/08/2012	50	24	48	QC	1	2401	1547	0.6443148688	RF	1
CIRDES	11/08/2012	50	21	42	QC	2	2400	1509	0.62875	RF	2
CIRDES	25/08/2012	50	21	42	QC	1	2371	370	0.1560522986	RF	1
CIRDES	25/08/2012	50	25	50	QC	2	2375	458	0.1928421053	RF	2
CIRDES	01/09/2012	50	19	38	QC	1	2354	1500	0.637213254	RF	1
CIRDES	01/09/2012	50	31	62	QC	2	2354	1422	0.6040781648	RF	2
CIRDES	08/09/2012	50	24	48	QC	1	2395	1343	0.5607515658	RF	1
CIRDES	08/09/2012	50	39	78	QC	2	2395	1332	0.5561586639	RF	2
CIRDES	15/09/2012	50	24	48	QC	1	2409	1357	0.5633042756	RF	1
CIRDES	15/09/2012	50	15	30	QC	2	2391	1466	0.6131325805	RF	2
CIRDES	22/09/2012	50	30	60	QC	1	2400	1879	0.7829166667	RF	1
CIRDES	22/09/2012	50	19	38	QC	2	2400	1876	0.7816666667	RF	2
CIRDES	29/09/2012	50	21	42	QC	2	2397	1804	0.7526074259	RF	2
CIRDES	29/09/2012	50	24	48	QC	1	2398	1674	0.6980817348	RF	1
CIRDES	06/10/2012	50	34	68	QC	1	2400	1447	0.6029166667	RF	1
CIRDES	06/10/2012	50	11	22	QC	2	2400	1475	0.6145833333	RF	2
CIRDES	13/10/2012	50	34	68	QC	1	2572	1876	0.7293934681	RF	1
CIRDES	13/10/2012	50	30	60	QC	2	2389	1465	0.6132272918	RF	2
CIRDES	20/10/2012	50	14	28	QC	1	2460	1426	0.5796747967	RF	1
CIRDES	20/10/2012	50	10	20	QC	2	2521	1647	0.6533121777	RF	2
CIRDES	03/11/2012	50	20	40	QC	1	2511	1529	0.6089207487	RF	1
CIRDES	03/11/2012	50	15	30	QC	2	2498	1636	0.6549239392	RF	2
CIRDES	10/11/2012	50	14	28	QC	1	2519	1529	0.6069868996	RF	1
CIRDES	10/11/2012	50	17	34	QC	2	2441	1415	0.5796804588	RF	2
CIRDES	17/11/2012	50	10	20	QC	1	2509	1567	0.6245516142	RF	1
CIRDES	17/11/2012	50	16	32	QC	2	2542	1216	0.4783634933	RF	2
CIRDES	24/11/2012	50	27	54	QC	1	2477	1512	0.6104158256	RF	1
CIRDES	24/11/2012	50	25	50	QC	2	2525	1692	0.6700990099	RF	2
CIRDES	01/12/2012	50	25	50	QC	1	2368	916	0.3868243243	RF	1
CIRDES	01/12/2012	50	21	42	QC	2	2474	1319	0.5331447049	RF	2
CIRDES	08/12/2012	50	11	22	QC	1	2435	922	0.3786447639	RF	1
CIRDES	08/12/2012	50	18	36	QC	2	2499	1076	0.4305722289	RF	2
CIRDES	15/12/2012	50	9	18	QC	1	2427	1312	0.5405850845	RF	1
CIRDES	15/12/2012	50	24	48	QC	2	2438	1257	0.5155865463	RF	2
CIRDES	22/12/2012	50	9	18	QC	1	2506	1076	0.4293695132	RF	1
CIRDES	22/12/2012	50	20	40	QC	2	2449	997	0.4071049408	RF	2
CIRDES	29/12/2012	50	15	30	QC	1	2571	1678	0.6526643329	RF	1
CIRDES	29/12/2012	50	9	18	QC	2	2497	1156	0.4629555467	RF	2
CIRDES	05/01/2013	50	7	14	QC	1	2548	736	0.2888540031	RF	1
CIRDES	05/01/2013	50	3	6	QC	2	2644	640	0.2420574887	RF	2
CIRDES	12/01/2013	50	12	24	QC	1	2485	1461	0.5879275654	RF	1
CIRDES	12/01/2013	50	3	6	QC	2	2513	1491	0.5933147632	RF	2
CIRDES	19/01/2013	50	7	14	QC	1	2458	782	0.3181448332	RF	1
CIRDES	19/01/2013	50	5	10	QC	2	2449	1132	0.4622294814	RF	2
CIRDES	26/01/2013	50	14	28	QC	1	3574	1570	0.4392837157	RF	1
CIRDES	26/01/2013	50	20	40	QC	2	3515	2105	0.5988620199	RF	2
CIRDES	09/02/2013	50	31	62	QC	1	3505	2151	0.6136947218	RF	1
CIRDES	09/02/2013	50	23	46	QC	2	3245	2220	0.6841294299	RF	2
CIRDES	16/02/2013	50	12	24	QC	2	3693	2266	0.6135932846	RF	2
CIRDES	16/02/2013	50	17	34	QC	1	3643	2215	0.6080153719	RF	1
CIRDES	23/02/2013	50	32	64	QC	1	3504	2135	0.609303653	RF	1
CIRDES	23/02/2013	50	21	42	QC	2	2643	1454	0.55013243	RF	2
CIRDES	02/03/2013	50	19	38	QC	1	3494	2151	0.6156267888	RF	1
CIRDES	02/03/2013	50	29	58	QC	2	3551	2040	0.5744860603	RF	2
CIRDES	09/03/2013	50	22	44	QC	1	3455	2312	0.6691751085	RF	1
CIRDES	09/03/2013	50	38	76	QC	2	3529	2302	0.6523094361	RF	2
