# Supplementary material for: Quality of Sterile Male Tsetse after Long Distance Transport as Chilled, Irradiated Pupae
Source: PLoS Negl Trop Dis. 2015 Nov 12;9(11):e0004229. doi: 10.1371/journal.pntd.0004229 (PMC4642948; doi:10.1371/journal.pntd.0004229)
Supplement: S3 Table — (CSV) [file pntd.0004229.s003.csv]

date_arrival	year	origin_lot	total_pupae_lot	nb_pupae_test	date_emergence	nb_males_emerged	date_mortality	Days	Statut	lot
05/05/2012	2012	SAS	1105	50	08/05/2012	1	09/05/2012	1	1	1
12/05/2012	2012	CIRDES	2500	50	14/05/2012	4	15/05/2012	1	1	2
19/05/2012	2012	CIRDES	2500	50	20/05/2012	4	21/05/2012	1	1	1
26/05/2012	2012	CIRDES	2500	50	28/05/2012	4	29/05/2012	1	1	1
02/06/2012	2012	CIRDES	2500	50	04/06/2012	7	05/06/2012	1	1	2
02/06/2012	2012	CIRDES	2500	50	05/06/2012	9	06/06/2012	1	1	2
09/06/2012	2012	CIRDES	2500	50	10/06/2012	1	11/06/2012	1	1	1
16/06/2012	2012	CIRDES	2650	50	17/06/2012	3	18/06/2012	1	1	1
23/06/2012	2012	CIRDES	2650	50	25/06/2012	5	26/06/2012	1	1	2
30/06/2012	2012	CIRDES	2650	50	01/07/2012	10	02/07/2012	1	1	1
30/06/2012	2012	CIRDES	2650	50	02/07/2012	2	03/07/2012	1	1	2
08/07/2012	2012	CIRDES	2650	50	12/07/2012	2	13/07/2012	1	1	1
08/07/2012	2012	CIRDES	2650	50	09/07/2012	2	10/07/2012	1	1	2
21/07/2012	2012	CIRDES	2650	50	23/07/2012	4	24/07/2012	1	1	2
01/09/2012	2012	CIRDES	2500	50	02/09/2012	12	03/09/2012	1	1	1
03/11/2012	2012	CIRDES	2500	50	04/11/2012	8	05/11/2012	1	1	1
10/11/2012	2012	CIRDES	2500	50	13/11/2012	2	14/11/2012	1	1	2
01/12/2012	2012	CIRDES	2500	50	04/12/2012	2	05/12/2012	1	1	2
08/12/2012	2012	CIRDES	2500	50	14/12/2012	1	15/12/2012	1	1	2
15/12/2012	2012	CIRDES	2500	50	17/12/2012	3	18/12/2012	1	1	1
12/01/2013	2013	CIRDES	2500	50	14/01/2013	2	15/01/2013	1	1	1
26/01/2013	2013	CIRDES	3500	50	29/01/2013	3	30/01/2013	1	1	2
16/02/2013	2013	CIRDES	3500	50	19/02/2013	2	20/02/2013	1	1	1
02/03/2013	2013	CIRDES	3500	50	03/03/2013	5	04/03/2013	1	1	1
02/03/2013	2013	CIRDES	3500	50	04/03/2013	13	05/03/2013	1	1	2
25/05/2013	2013	CIRDES	3500	50	27/05/2013	1	28/05/2013	1	1	1
22/06/2013	2013	CIRDES	3500	50	26/06/2013	1	27/06/2013	1	1	1
06/07/2013	2013	CIRDES	3500	50	08/07/2013	6	09/07/2013	1	1	1
06/10/2013	2013	SAS	1819	50	07/10/2013	2	08/10/2013	1	1	1
23/10/2013	2013	CIRDES	5000	50	29/10/2013	1	30/10/2013	1	1	1
30/10/2013	2013	CIRDES	5000	50	03/11/2013	4	04/11/2013	1	1	1
30/10/2013	2013	CIRDES	5000	50	02/11/2013	14	03/11/2013	1	1	2
24/11/2013	2013	SAS	1642	50	24/11/2013	17	25/11/2013	1	1	1
12/02/2014	2014	CIRDES	7500	50	13/02/2014	16	14/02/2014	1	1	2
26/02/2014	2014	CIRDES	7500	50	28/02/2014	8	01/03/2014	1	1	1
26/02/2014	2014	CIRDES	7500	50	01/03/2014	7	02/03/2014	1	1	2
02/03/2014	2014	SAS	3403	50	05/03/2014	3	06/03/2014	1	1	2
05/03/2014	2014	CIRDES	7500	50	07/03/2014	6	08/03/2014	1	1	2
09/03/2014	2014	SAS	3229	50	10/03/2014	3	11/03/2014	1	1	1
30/03/2014	2014	SAS	1959	50	01/04/2014	2	02/04/2014	1	1	1
06/04/2014	2014	SAS	1847	50	09/04/2014	1	10/04/2014	1	1	1
11/05/2014	2014	SAS	1590	50	11/05/2014	5	12/05/2014	1	1	2
29/06/2014	2014	SAS	3438	50	01/07/2014	4	02/07/2014	1	1	1
16/07/2014	2014	CIRDES	9000	50	18/07/2014	7	19/07/2014	1	1	1
10/09/2014	2014	CIRDES	7500	50	14/09/2014	1	15/09/2014	1	1	1
26/05/2012	2012	CIRDES	2500	50	29/05/2012	4	30/05/2012	1	1	1
26/05/2012	2012	CIRDES	2500	50	29/05/2012	4	30/05/2012	1	1	1
09/06/2012	2012	CIRDES	2500	50	10/06/2012	6	11/06/2012	1	1	2
09/06/2012	2012	CIRDES	2500	50	10/06/2012	6	11/06/2012	1	1	2
09/06/2012	2012	CIRDES	2500	50	10/06/2012	6	11/06/2012	1	1	2
16/06/2012	2012	CIRDES	2650	50	18/06/2012	8	19/06/2012	1	1	2
16/06/2012	2012	CIRDES	2650	50	18/06/2012	8	19/06/2012	1	1	2
16/06/2012	2012	CIRDES	2650	50	18/06/2012	8	19/06/2012	1	1	2
30/06/2012	2012	CIRDES	2650	50	01/07/2012	16	02/07/2012	1	1	2
30/06/2012	2012	CIRDES	2650	50	01/07/2012	16	02/07/2012	1	1	2
30/06/2012	2012	CIRDES	2650	50	01/07/2012	16	02/07/2012	1	1	2
21/07/2012	2012	CIRDES	2650	50	22/07/2012	5	23/07/2012	1	1	2
21/07/2012	2012	CIRDES	2650	50	22/07/2012	5	23/07/2012	1	1	2
04/08/2012	2012	CIRDES	2650	50	05/08/2012	14	06/08/2012	1	1	2
04/08/2012	2012	CIRDES	2650	50	05/08/2012	14	06/08/2012	1	1	2
04/08/2012	2012	CIRDES	2650	50	06/08/2012	8	07/08/2012	1	1	2
04/08/2012	2012	CIRDES	2650	50	06/08/2012	8	07/08/2012	1	1	2
22/09/2012	2012	CIRDES	2500	50	23/09/2012	6	24/09/2012	1	1	2
22/09/2012	2012	CIRDES	2500	50	23/09/2012	6	24/09/2012	1	1	2
24/11/2012	2012	CIRDES	2500	50	25/11/2012	12	26/11/2012	1	1	2
24/11/2012	2012	CIRDES	2500	50	25/11/2012	12	26/11/2012	1	1	2
01/12/2012	2012	CIRDES	2500	50	03/12/2012	6	04/12/2012	1	1	1
01/12/2012	2012	CIRDES	2500	50	03/12/2012	6	04/12/2012	1	1	1
09/02/2013	2013	CIRDES	3500	50	11/02/2013	7	12/02/2013	1	1	2
09/02/2013	2013	CIRDES	3500	50	11/02/2013	7	12/02/2013	1	1	2
23/03/2013	2013	CIRDES	3500	50	25/03/2013	11	26/03/2013	1	1	1
23/03/2013	2013	CIRDES	3500	50	25/03/2013	11	26/03/2013	1	1	1
06/07/2013	2013	CIRDES	3500	50	08/07/2013	7	09/07/2013	1	1	2
06/07/2013	2013	CIRDES	3500	50	08/07/2013	7	09/07/2013	1	1	2
20/11/2013	2013	CIRDES	5000	50	22/11/2013	10	23/11/2013	1	1	2
20/11/2013	2013	CIRDES	5000	50	22/11/2013	10	23/11/2013	1	1	2
16/02/2014	2014	SAS	1468	50	24/02/2014	2	25/02/2014	1	1	2
16/02/2014	2014	SAS	1468	50	24/02/2014	2	25/02/2014	1	1	2
19/02/2014	2014	CIRDES	7500	50	25/02/2014	5	26/02/2014	1	1	2
19/02/2014	2014	CIRDES	7500	50	25/02/2014	5	26/02/2014	1	1	2
05/05/2012	2012	CIRDES	2500	50	05/05/2012	1	07/05/2012	2	1	1
05/05/2012	2012	CIRDES	2500	50	06/05/2012	2	08/05/2012	2	1	1
05/05/2012	2012	CIRDES	2500	50	05/05/2012	4	07/05/2012	2	1	2
05/05/2012	2012	CIRDES	2500	50	06/05/2012	3	08/05/2012	2	1	2
05/05/2012	2012	SAS	1105	50	05/05/2012	4	07/05/2012	2	1	1
05/05/2012	2012	SAS	1105	50	06/05/2012	5	08/05/2012	2	1	1
05/05/2012	2012	SAS	1105	50	07/05/2012	3	09/05/2012	2	1	1
12/05/2012	2012	CIRDES	2500	50	12/05/2012	3	14/05/2012	2	1	1
12/05/2012	2012	CIRDES	2500	50	13/05/2012	2	15/05/2012	2	1	1
12/05/2012	2012	CIRDES	2500	50	13/05/2012	2	15/05/2012	2	1	2
12/05/2012	2012	CIRDES	2500	50	14/05/2012	4	16/05/2012	2	1	2
19/05/2012	2012	CIRDES	2500	50	23/05/2012	1	25/05/2012	2	1	1
19/05/2012	2012	CIRDES	2500	50	20/05/2012	2	22/05/2012	2	1	2
19/05/2012	2012	CIRDES	2500	50	22/05/2012	2	24/05/2012	2	1	2
26/05/2012	2012	CIRDES	2500	50	26/05/2012	1	28/05/2012	2	1	2
26/05/2012	2012	CIRDES	2500	50	28/05/2012	4	30/05/2012	2	1	2
02/06/2012	2012	CIRDES	2500	50	03/06/2012	2	05/06/2012	2	1	1
02/06/2012	2012	CIRDES	2500	50	05/06/2012	9	07/06/2012	2	1	2
09/06/2012	2012	CIRDES	2500	50	09/06/2012	4	11/06/2012	2	1	2
16/06/2012	2012	CIRDES	2650	50	16/06/2012	2	18/06/2012	2	1	1
16/06/2012	2012	CIRDES	2650	50	17/06/2012	3	19/06/2012	2	1	1
16/06/2012	2012	CIRDES	2650	50	18/06/2012	1	20/06/2012	2	1	1
16/06/2012	2012	CIRDES	2650	50	19/06/2012	1	21/06/2012	2	1	1
16/06/2012	2012	CIRDES	2650	50	18/06/2012	8	20/06/2012	2	1	2
23/06/2012	2012	CIRDES	2650	50	27/06/2012	1	29/06/2012	2	1	1
23/06/2012	2012	CIRDES	2650	50	29/06/2012	1	01/07/2012	2	1	2
08/07/2012	2012	CIRDES	2650	50	08/07/2012	5	10/07/2012	2	1	2
08/07/2012	2012	CIRDES	2650	50	12/07/2012	1	14/07/2012	2	1	2
21/07/2012	2012	CIRDES	2650	50	24/07/2012	2	26/07/2012	2	1	1
21/07/2012	2012	CIRDES	2650	50	21/07/2012	2	23/07/2012	2	1	2
21/07/2012	2012	CIRDES	2650	50	22/07/2012	5	24/07/2012	2	1	2
04/08/2012	2012	CIRDES	2650	50	04/08/2012	17	06/08/2012	2	1	1
11/08/2012	2012	CIRDES	2500	50	11/08/2012	4	13/08/2012	2	1	1
11/08/2012	2012	CIRDES	2500	50	11/08/2012	2	13/08/2012	2	1	2
25/08/2012	2012	CIRDES	2500	50	26/08/2012	10	28/08/2012	2	1	2
01/09/2012	2012	CIRDES	2500	50	01/09/2012	4	03/09/2012	2	1	1
01/09/2012	2012	CIRDES	2500	50	02/09/2012	12	04/09/2012	2	1	1
01/09/2012	2012	CIRDES	2500	50	03/09/2012	3	05/09/2012	2	1	1
01/09/2012	2012	CIRDES	2500	50	03/09/2012	12	05/09/2012	2	1	2
08/09/2012	2012	CIRDES	2500	50	11/09/2012	3	13/09/2012	2	1	2
15/09/2012	2012	CIRDES	2500	50	17/09/2012	12	19/09/2012	2	1	1
22/09/2012	2012	CIRDES	2500	50	23/09/2012	6	25/09/2012	2	1	2
22/09/2012	2012	CIRDES	2500	50	24/09/2012	1	26/09/2012	2	1	2
06/10/2012	2012	CIRDES	2500	50	07/10/2012	14	09/10/2012	2	1	1
13/10/2012	2012	CIRDES	2500	50	14/10/2012	13	16/10/2012	2	1	2
13/10/2012	2012	CIRDES	2500	50	15/10/2012	7	17/10/2012	2	1	2
10/11/2012	2012	CIRDES	2500	50	12/11/2012	5	14/11/2012	2	1	2
17/11/2012	2012	CIRDES	2500	50	18/11/2012	8	20/11/2012	2	1	1
17/11/2012	2012	CIRDES	2500	50	19/11/2012	1	21/11/2012	2	1	1
24/11/2012	2012	CIRDES	2500	50	27/11/2012	3	29/11/2012	2	1	1
01/12/2012	2012	CIRDES	2500	50	02/12/2012	11	04/12/2012	2	1	1
16/02/2013	2013	CIRDES	3500	50	18/02/2013	4	20/02/2013	2	1	2
16/02/2013	2013	CIRDES	3500	50	18/02/2013	4	20/02/2013	2	1	1
16/02/2013	2013	CIRDES	3500	50	22/02/2013	1	24/02/2013	2	1	1
23/02/2013	2013	CIRDES	3500	50	25/02/2013	6	27/02/2013	2	1	2
02/03/2013	2013	CIRDES	3500	50	04/03/2013	6	06/03/2013	2	1	1
16/03/2013	2013	CIRDES	3500	50	18/03/2013	13	20/03/2013	2	1	1
16/03/2013	2013	CIRDES	3500	50	18/03/2013	15	20/03/2013	2	1	2
23/03/2013	2013	CIRDES	3500	50	25/03/2013	11	27/03/2013	2	1	1
23/03/2013	2013	CIRDES	3500	50	25/03/2013	14	27/03/2013	2	1	2
13/04/2013	2013	CIRDES	3500	50	16/04/2013	7	18/04/2013	2	1	2
20/04/2013	2013	SAS	1583	50	22/04/2013	6	24/04/2013	2	1	1
04/05/2013	2013	SAS	1615	50	05/05/2013	8	07/05/2013	2	1	1
25/05/2013	2013	CIRDES	3500	50	30/05/2013	1	01/06/2013	2	1	1
01/06/2013	2013	CIRDES	3500	50	04/06/2013	5	06/06/2013	2	1	1
08/06/2013	2013	CIRDES	3500	50	09/06/2013	3	11/06/2013	2	1	1
22/06/2013	2013	CIRDES	3500	50	24/06/2013	3	26/06/2013	2	1	2
29/06/2013	2013	CIRDES	3500	50	29/06/2013	7	01/07/2013	2	1	1
29/06/2013	2013	CIRDES	3500	50	02/07/2013	2	04/07/2013	2	1	1
06/07/2013	2013	CIRDES	3500	50	07/07/2013	11	09/07/2013	2	1	2
21/08/2013	2013	CIRDES	3500	50	23/08/2013	6	25/08/2013	2	1	2
02/10/2013	2013	CIRDES	3500	50	06/10/2013	1	08/10/2013	2	1	1
02/10/2013	2013	CIRDES	3500	50	05/10/2013	6	07/10/2013	2	1	2
09/10/2013	2013	CIRDES	3500	50	14/10/2013	2	16/10/2013	2	1	1
23/10/2013	2013	CIRDES	5000	50	27/10/2013	6	29/10/2013	2	1	1
23/10/2013	2013	CIRDES	5000	50	27/10/2013	13	29/10/2013	2	1	2
11/12/2013	2013	CIRDES	6860	50	15/12/2013	1	17/12/2013	2	1	2
25/12/2013	2013	CIRDES	7500	50	27/12/2013	14	29/12/2013	2	1	1
25/12/2013	2013	CIRDES	7500	50	28/12/2013	11	30/12/2013	2	1	2
15/01/2014	2014	CIRDES	7500	50	19/01/2014	2	21/01/2014	2	1	1
29/01/2014	2014	CIRDES	7500	50	30/01/2014	11	01/02/2014	2	1	1
05/02/2014	2014	CIRDES	7500	50	06/02/2014	4	08/02/2014	2	1	1
05/02/2014	2014	CIRDES	7500	50	07/02/2014	8	09/02/2014	2	1	1
05/03/2014	2014	CIRDES	7500	50	06/03/2014	11	08/03/2014	2	1	2
09/03/2014	2014	SAS	3229	50	12/03/2014	2	14/03/2014	2	1	1
12/03/2014	2014	CIRDES	7500	50	17/03/2014	3	19/03/2014	2	1	1
23/03/2014	2014	SAS	3137	50	25/03/2014	9	27/03/2014	2	1	2
30/03/2014	2014	SAS	3180	50	03/04/2014	1	05/04/2014	2	1	2
27/04/2014	2014	SAS	3484	50	29/04/2014	2	01/05/2014	2	1	1
29/06/2014	2014	SAS	1660	50	29/06/2014	15	01/07/2014	2	1	2
02/07/2014	2014	CIRDES	9000	50	05/07/2014	2	07/07/2014	2	1	1
21/07/2014	2014	SAS	3362	50	24/07/2014	1	26/07/2014	2	1	1
21/07/2014	2014	SAS	3362	50	24/07/2014	1	26/07/2014	2	1	1
03/08/2014	2014	SAS	1639	50	04/08/2014	2	06/08/2014	2	1	2
13/08/2014	2014	CIRDES	7500	50	15/08/2014	9	17/08/2014	2	1	2
24/08/2014	2014	SAS	1770	50	27/08/2014	2	29/08/2014	2	1	2
27/08/2014	2014	CIRDES	6000	50	29/08/2014	3	31/08/2014	2	1	2
03/09/2014	2014	CIRDES	6000	50	05/09/2014	5	07/09/2014	2	1	1
28/09/2014	2014	SAS	1632	50	29/09/2014	9	01/10/2014	2	1	2
09/06/2012	2012	CIRDES	2500	50	10/06/2012	6	12/06/2012	2	1	2
09/06/2012	2012	CIRDES	2500	50	10/06/2012	6	12/06/2012	2	1	2
23/06/2012	2012	CIRDES	2650	50	23/06/2012	5	25/06/2012	2	1	1
23/06/2012	2012	CIRDES	2650	50	23/06/2012	5	25/06/2012	2	1	1
23/06/2012	2012	CIRDES	2650	50	24/06/2012	3	26/06/2012	2	1	1
23/06/2012	2012	CIRDES	2650	50	24/06/2012	3	26/06/2012	2	1	1
23/06/2012	2012	CIRDES	2650	50	24/06/2012	3	26/06/2012	2	1	1
30/06/2012	2012	CIRDES	2650	50	01/07/2012	16	03/07/2012	2	1	2
30/06/2012	2012	CIRDES	2650	50	01/07/2012	16	03/07/2012	2	1	2
08/07/2012	2012	CIRDES	2650	50	08/07/2012	4	10/07/2012	2	1	1
08/07/2012	2012	CIRDES	2650	50	08/07/2012	4	10/07/2012	2	1	1
04/08/2012	2012	CIRDES	2650	50	05/08/2012	14	07/08/2012	2	1	2
04/08/2012	2012	CIRDES	2650	50	05/08/2012	14	07/08/2012	2	1	2
17/11/2012	2012	CIRDES	2500	50	18/11/2012	9	20/11/2012	2	1	2
17/11/2012	2012	CIRDES	2500	50	18/11/2012	9	20/11/2012	2	1	2
29/12/2012	2012	CIRDES	2500	50	31/12/2012	5	02/01/2013	2	1	1
29/12/2012	2012	CIRDES	2500	50	31/12/2012	5	02/01/2013	2	1	1
09/02/2013	2013	CIRDES	3500	50	11/02/2013	14	13/02/2013	2	1	1
09/02/2013	2013	CIRDES	3500	50	11/02/2013	14	13/02/2013	2	1	1
09/02/2013	2013	CIRDES	3500	50	10/02/2013	8	12/02/2013	2	1	2
09/02/2013	2013	CIRDES	3500	50	10/02/2013	8	12/02/2013	2	1	2
02/03/2013	2013	CIRDES	3500	50	04/03/2013	13	06/03/2013	2	1	2
02/03/2013	2013	CIRDES	3500	50	04/03/2013	13	06/03/2013	2	1	2
27/04/2013	2013	CIRDES	3500	50	07/05/2013	6	09/05/2013	2	1	2
27/04/2013	2013	CIRDES	3500	50	07/05/2013	6	09/05/2013	2	1	2
25/05/2013	2013	CIRDES	3500	50	28/05/2013	8	30/05/2013	2	1	1
25/05/2013	2013	CIRDES	3500	50	28/05/2013	8	30/05/2013	2	1	1
25/05/2013	2013	CIRDES	3500	50	28/05/2013	8	30/05/2013	2	1	1
16/02/2014	2014	SAS	1911	50	22/02/2014	2	24/02/2014	2	1	1
16/02/2014	2014	SAS	1911	50	22/02/2014	2	24/02/2014	2	1	1
19/02/2014	2014	CIRDES	7500	50	25/02/2014	5	27/02/2014	2	1	2
19/02/2014	2014	CIRDES	7500	50	25/02/2014	5	27/02/2014	2	1	2
26/02/2014	2014	CIRDES	7500	50	28/02/2014	10	02/03/2014	2	1	2
26/02/2014	2014	CIRDES	7500	50	28/02/2014	10	02/03/2014	2	1	2
05/05/2012	2012	CIRDES	2500	50	07/05/2012	1	10/05/2012	3	1	1
05/05/2012	2012	CIRDES	2500	50	09/05/2012	1	12/05/2012	3	1	2
05/05/2012	2012	SAS	1105	50	05/05/2012	4	08/05/2012	3	1	1
05/05/2012	2012	SAS	1105	50	07/05/2012	3	10/05/2012	3	1	1
12/05/2012	2012	CIRDES	2500	50	12/05/2012	3	15/05/2012	3	1	1
12/05/2012	2012	CIRDES	2500	50	13/05/2012	2	16/05/2012	3	1	2
19/05/2012	2012	CIRDES	2500	50	19/05/2012	2	22/05/2012	3	1	1
19/05/2012	2012	CIRDES	2500	50	20/05/2012	2	23/05/2012	3	1	2
26/05/2012	2012	CIRDES	2500	50	29/05/2012	1	01/06/2012	3	1	2
26/05/2012	2012	CIRDES	2500	50	30/05/2012	1	02/06/2012	3	1	2
02/06/2012	2012	CIRDES	2500	50	02/06/2012	1	05/06/2012	3	1	2
02/06/2012	2012	CIRDES	2500	50	03/06/2012	2	06/06/2012	3	1	2
09/06/2012	2012	CIRDES	2500	50	13/06/2012	1	16/06/2012	3	1	1
09/06/2012	2012	CIRDES	2500	50	09/06/2012	4	12/06/2012	3	1	2
16/06/2012	2012	CIRDES	2650	50	17/06/2012	3	20/06/2012	3	1	1
23/06/2012	2012	CIRDES	2650	50	23/06/2012	4	26/06/2012	3	1	2
23/06/2012	2012	CIRDES	2650	50	26/06/2012	1	29/06/2012	3	1	2
30/06/2012	2012	CIRDES	2650	50	30/06/2012	2	03/07/2012	3	1	1
30/06/2012	2012	CIRDES	2650	50	02/07/2012	3	05/07/2012	3	1	1
30/06/2012	2012	CIRDES	2650	50	06/07/2012	1	09/07/2012	3	1	1
30/06/2012	2012	CIRDES	2650	50	30/06/2012	1	03/07/2012	3	1	2
08/07/2012	2012	CIRDES	2650	50	09/07/2012	1	12/07/2012	3	1	1
08/07/2012	2012	CIRDES	2650	50	08/07/2012	5	11/07/2012	3	1	2
21/07/2012	2012	CIRDES	2650	50	22/07/2012	7	25/07/2012	3	1	1
21/07/2012	2012	CIRDES	2650	50	23/07/2012	9	26/07/2012	3	1	1
21/07/2012	2012	CIRDES	2650	50	24/07/2012	2	27/07/2012	3	1	1
21/07/2012	2012	CIRDES	2650	50	22/07/2012	5	25/07/2012	3	1	2
04/08/2012	2012	CIRDES	2650	50	04/08/2012	17	07/08/2012	3	1	1
11/08/2012	2012	CIRDES	2500	50	11/08/2012	4	14/08/2012	3	1	1
11/08/2012	2012	CIRDES	2500	50	11/08/2012	2	14/08/2012	3	1	2
25/08/2012	2012	CIRDES	2500	50	25/08/2012	11	28/08/2012	3	1	2
25/08/2012	2012	CIRDES	2500	50	26/08/2012	10	29/08/2012	3	1	2
01/09/2012	2012	CIRDES	2500	50	01/09/2012	4	04/09/2012	3	1	1
08/09/2012	2012	CIRDES	2500	50	09/09/2012	12	12/09/2012	3	1	1
15/09/2012	2012	CIRDES	2500	50	17/09/2012	12	20/09/2012	3	1	1
15/09/2012	2012	CIRDES	2500	50	15/09/2012	3	18/09/2012	3	1	2
22/09/2012	2012	CIRDES	2500	50	22/09/2012	14	25/09/2012	3	1	1
29/09/2012	2012	CIRDES	2500	50	01/10/2012	7	04/10/2012	3	1	1
06/10/2012	2012	CIRDES	2500	50	07/10/2012	5	10/10/2012	3	1	2
13/10/2012	2012	CIRDES	2500	50	14/10/2012	13	17/10/2012	3	1	2
20/10/2012	2012	CIRDES	2500	50	20/10/2012	3	23/10/2012	3	1	1
03/11/2012	2012	CIRDES	2500	50	04/11/2012	5	07/11/2012	3	1	2
10/11/2012	2012	CIRDES	2500	50	12/11/2012	3	15/11/2012	3	1	1
24/11/2012	2012	CIRDES	2500	50	26/11/2012	9	29/11/2012	3	1	1
24/11/2012	2012	CIRDES	2500	50	28/11/2012	1	01/12/2012	3	1	1
24/11/2012	2012	CIRDES	2500	50	25/11/2012	12	28/11/2012	3	1	2
01/12/2012	2012	CIRDES	2500	50	03/12/2012	2	06/12/2012	3	1	2
08/12/2012	2012	CIRDES	2500	50	10/12/2012	5	13/12/2012	3	1	2
15/12/2012	2012	CIRDES	2500	50	16/12/2012	5	19/12/2012	3	1	1
22/12/2012	2012	CIRDES	2500	50	23/12/2012	9	26/12/2012	3	1	2
29/12/2012	2012	CIRDES	2500	50	02/01/2013	1	05/01/2013	3	1	1
29/12/2012	2012	CIRDES	2500	50	31/12/2012	4	03/01/2013	3	1	2
05/01/2013	2013	CIRDES	2500	50	06/12/2013	2	09/12/2013	3	1	1
12/01/2013	2013	CIRDES	2500	50	13/01/2013	9	16/01/2013	3	1	1
12/01/2013	2013	CIRDES	2500	50	14/01/2013	2	17/01/2013	3	1	1
19/01/2013	2013	CIRDES	2500	50	21/01/2013	1	24/01/2013	3	1	2
26/01/2013	2013	CIRDES	3500	50	27/01/2013	8	30/01/2013	3	1	1
26/01/2013	2013	CIRDES	3500	50	28/01/2013	3	31/01/2013	3	1	1
09/02/2013	2013	CIRDES	3500	50	11/02/2013	14	14/02/2013	3	1	1
16/02/2013	2013	CIRDES	3500	50	17/02/2013	6	20/02/2013	3	1	1
02/03/2013	2013	CIRDES	3500	50	04/03/2013	6	07/03/2013	3	1	1
02/03/2013	2013	CIRDES	3500	50	03/03/2013	6	06/03/2013	3	1	2
02/03/2013	2013	CIRDES	3500	50	04/03/2013	13	07/03/2013	3	1	2
04/03/2013	2013	SAS	2314	50	06/03/2013	2	09/03/2013	3	1	1
04/03/2013	2013	SAS	2653	50	06/03/2013	5	09/03/2013	3	1	2
09/03/2013	2013	CIRDES	3500	50	11/03/2013	18	14/03/2013	3	1	2
16/03/2013	2013	CIRDES	3500	50	17/03/2013	13	20/03/2013	3	1	1
16/03/2013	2013	CIRDES	3500	50	18/03/2013	13	21/03/2013	3	1	1
06/04/2013	2013	CIRDES	3500	50	08/04/2013	3	11/04/2013	3	1	1
07/04/2013	2013	SAS	1447	50	08/04/2013	1	11/04/2013	3	1	1
13/04/2013	2013	CIRDES	3500	50	15/04/2013	7	18/04/2013	3	1	2
20/04/2013	2013	CIRDES	3500	50	21/04/2013	14	24/04/2013	3	1	2
20/04/2013	2013	SAS	1541	50	21/04/2013	13	24/04/2013	3	1	2
04/05/2013	2013	CIRDES	3500	50	06/05/2013	18	09/05/2013	3	1	1
04/05/2013	2013	SAS	1615	50	06/05/2013	2	09/05/2013	3	1	1
11/05/2013	2013	CIRDES	3500	50	15/05/2013	2	18/05/2013	3	1	1
18/05/2013	2013	CIRDES	3500	50	20/05/2013	11	23/05/2013	3	1	1
25/05/2013	2013	CIRDES	3500	50	30/05/2013	1	02/06/2013	3	1	1
01/06/2013	2013	CIRDES	3500	50	03/06/2013	8	06/06/2013	3	1	2
08/06/2013	2013	CIRDES	3500	50	10/06/2013	5	13/06/2013	3	1	2
15/06/2013	2013	CIRDES	3500	50	17/06/2013	4	20/06/2013	3	1	1
15/06/2013	2013	CIRDES	3500	50	19/06/2013	4	22/06/2013	3	1	2
22/06/2013	2013	CIRDES	3500	50	27/06/2013	1	30/06/2013	3	1	1
22/06/2013	2013	CIRDES	3500	50	24/06/2013	3	27/06/2013	3	1	2
22/06/2013	2013	CIRDES	3500	50	26/06/2013	1	29/06/2013	3	1	2
29/06/2013	2013	CIRDES	3500	50	01/07/2013	3	04/07/2013	3	1	1
06/07/2013	2013	CIRDES	3500	50	11/07/2013	1	14/07/2013	3	1	1
06/07/2013	2013	CIRDES	3500	50	07/07/2013	11	10/07/2013	3	1	2
06/07/2013	2013	CIRDES	3500	50	08/07/2013	7	11/07/2013	3	1	2
14/07/2013	2013	CIRDES	3500	50	16/07/2013	6	19/07/2013	3	1	1
20/07/2013	2013	CIRDES	3500	50	24/07/2013	1	27/07/2013	3	1	1
20/07/2013	2013	CIRDES	3500	50	22/07/2013	6	25/07/2013	3	1	2
21/08/2013	2013	CIRDES	3500	50	22/08/2013	11	25/08/2013	3	1	1
28/08/2013	2013	CIRDES	3500	50	31/08/2013	1	03/09/2013	3	1	1
02/10/2013	2013	CIRDES	3500	50	04/10/2013	7	07/10/2013	3	1	2
06/10/2013	2013	SAS	1819	50	09/10/2013	1	12/10/2013	3	1	1
09/10/2013	2013	CIRDES	3500	50	13/10/2013	6	16/10/2013	3	1	1
09/10/2013	2013	CIRDES	3500	50	13/10/2013	3	16/10/2013	3	1	2
23/10/2013	2013	CIRDES	5000	50	26/10/2013	6	29/10/2013	3	1	1
23/10/2013	2013	CIRDES	5000	50	27/10/2013	6	30/10/2013	3	1	1
30/10/2013	2013	CIRDES	5000	50	01/11/2013	4	04/11/2013	3	1	1
30/10/2013	2013	CIRDES	5000	50	02/11/2013	5	05/11/2013	3	1	1
30/10/2013	2013	CIRDES	5000	50	01/11/2013	13	04/11/2013	3	1	2
06/11/2013	2013	CIRDES	5000	50	09/11/2013	2	12/11/2013	3	1	2
10/11/2013	2013	SAS	1749	50	11/11/2013	15	14/11/2013	3	1	1
13/11/2013	2013	CIRDES	5000	50	18/11/2013	1	21/11/2013	3	1	1
13/11/2013	2013	CIRDES	5000	50	16/11/2013	4	19/11/2013	3	1	2
13/11/2013	2013	CIRDES	5000	50	18/11/2013	1	21/11/2013	3	1	2
18/12/2013	2013	CIRDES	7500	50	22/12/2013	1	25/12/2013	3	1	1
25/12/2013	2013	CIRDES	7500	50	27/12/2013	14	30/12/2013	3	1	1
25/12/2013	2013	CIRDES	7500	50	29/12/2013	2	01/01/2014	3	1	1
15/01/2014	2014	CIRDES	7500	50	17/01/2014	3	20/01/2014	3	1	1
15/01/2014	2014	CIRDES	7500	50	18/01/2014	1	21/01/2014	3	1	2
22/01/2014	2014	CIRDES	7500	50	26/01/2014	2	29/01/2014	3	1	1
22/01/2014	2014	CIRDES	7500	50	25/01/2014	1	28/01/2014	3	1	2
29/01/2014	2014	CIRDES	7500	50	01/02/2014	5	04/02/2014	3	1	2
05/02/2014	2014	CIRDES	7500	50	08/02/2014	3	11/02/2014	3	1	1
12/02/2014	2014	CIRDES	7500	50	15/02/2014	1	18/02/2014	3	1	1
16/02/2014	2014	SAS	1468	50	22/02/2014	2	25/02/2014	3	1	2
19/02/2014	2014	CIRDES	7500	50	22/02/2014	5	25/02/2014	3	1	2
19/02/2014	2014	CIRDES	7500	50	25/02/2014	5	28/02/2014	3	1	2
23/02/2014	2014	SAS	1777	50	28/02/2014	1	03/03/2014	3	1	1
26/02/2014	2014	CIRDES	7500	50	26/02/2014	7	01/03/2014	3	1	1
26/02/2014	2014	CIRDES	7500	50	04/03/2014	1	07/03/2014	3	1	1
02/03/2014	2014	SAS	3403	50	05/03/2014	3	08/03/2014	3	1	2
12/03/2014	2014	CIRDES	7500	50	16/03/2014	3	19/03/2014	3	1	1
12/03/2014	2014	CIRDES	7500	50	17/03/2014	3	20/03/2014	3	1	1
12/03/2014	2014	CIRDES	7500	50	13/03/2014	10	16/03/2014	3	1	2
16/03/2014	2014	SAS	1929	50	18/03/2014	7	21/03/2014	3	1	1
23/03/2014	2014	SAS	1881	50	26/03/2014	2	29/03/2014	3	1	1
30/03/2014	2014	SAS	1959	50	03/04/2014	1	06/04/2014	3	1	1
06/04/2014	2014	SAS	1847	50	08/04/2014	2	11/04/2014	3	1	1
09/04/2014	2014	CIRDES	9500	50	12/04/2014	8	15/04/2014	3	1	2
16/04/2014	2014	CIRDES	10500	50	18/04/2014	17	21/04/2014	3	1	1
16/04/2014	2014	CIRDES	9500	50	18/04/2014	17	21/04/2014	3	1	2
16/04/2014	2014	CIRDES	9500	50	19/04/2014	1	22/04/2014	3	1	2
23/04/2014	2014	CIRDES	14000	50	24/04/2014	19	27/04/2014	3	1	2
27/04/2014	2014	SAS	1831	50	29/04/2014	7	02/05/2014	3	1	2
04/05/2014	2014	SAS	1361	50	07/05/2014	2	10/05/2014	3	1	1
04/05/2014	2014	SAS	1361	50	07/05/2014	2	10/05/2014	3	1	1
04/05/2014	2014	SAS	2724	50	05/05/2014	6	08/05/2014	3	1	2
04/05/2014	2014	SAS	2724	50	06/05/2014	3	09/05/2014	3	1	2
07/05/2014	2014	CIRDES	9000	50	10/05/2014	2	13/05/2014	3	1	1
11/05/2014	2014	SAS	2793	50	12/05/2014	3	15/05/2014	3	1	1
11/05/2014	2014	SAS	1590	50	12/05/2014	3	15/05/2014	3	1	2
11/05/2014	2014	SAS	1590	50	14/05/2014	1	17/05/2014	3	1	2
25/05/2014	2014	SAS	5054	50	27/05/2014	4	30/05/2014	3	1	1
25/05/2014	2014	SAS	5054	50	28/05/2014	3	31/05/2014	3	1	1
01/06/2014	2014	SAS	1965	50	01/06/2014	15	04/06/2014	3	1	1
01/06/2014	2014	SAS	1965	50	04/06/2014	2	07/06/2014	3	1	1
01/06/2014	2014	SAS	3134	50	04/06/2014	2	07/06/2014	3	1	2
01/06/2014	2014	SAS	3134	50	05/06/2014	1	08/06/2014	3	1	2
04/06/2014	2014	CIRDES	9000	50	08/06/2014	1	11/06/2014	3	1	1
08/06/2014	2014	SAS	3175	50	10/06/2014	3	13/06/2014	3	1	1
08/06/2014	2014	SAS	3175	50	11/06/2014	2	14/06/2014	3	1	1
08/06/2014	2014	SAS	1660	50	10/06/2014	2	13/06/2014	3	1	2
15/06/2014	2014	SAS	1696	50	16/06/2014	6	19/06/2014	3	1	1
25/06/2014	2014	CIRDES	9000	50	27/06/2014	3	30/06/2014	3	1	1
25/06/2014	2014	CIRDES	9000	50	28/06/2014	2	01/07/2014	3	1	2
29/06/2014	2014	SAS	3438	50	30/06/2014	3	03/07/2014	3	1	1
29/06/2014	2014	SAS	1660	50	01/07/2014	4	04/07/2014	3	1	2
02/07/2014	2014	CIRDES	9000	50	04/07/2014	2	07/07/2014	3	1	2
06/07/2014	2014	SAS	3231	50	08/07/2014	3	11/07/2014	3	1	1
09/07/2014	2014	CIRDES	9000	50	09/07/2014	6	12/07/2014	3	1	1
09/07/2014	2014	CIRDES	9000	50	10/07/2014	14	13/07/2014	3	1	2
09/07/2014	2014	CIRDES	9000	50	11/07/2014	11	14/07/2014	3	1	2
16/07/2014	2014	CIRDES	9000	50	19/07/2014	2	22/07/2014	3	1	1
16/07/2014	2014	CIRDES	9000	50	18/07/2014	7	21/07/2014	3	1	2
25/07/2014	2014	CIRDES	9000	50	27/07/2014	5	30/07/2014	3	1	1
25/07/2014	2014	CIRDES	9000	50	28/07/2014	2	31/07/2014	3	1	1
03/08/2014	2014	SAS	1639	50	05/08/2014	2	08/08/2014	3	1	2
06/08/2014	2014	CIRDES	9000	50	09/08/2014	1	12/08/2014	3	1	1
06/08/2014	2014	CIRDES	9000	50	08/08/2014	4	11/08/2014	3	1	2
06/08/2014	2014	CIRDES	9000	50	09/08/2014	1	12/08/2014	3	1	2
06/08/2014	2014	CIRDES	9000	50	10/08/2014	2	13/08/2014	3	1	2
13/08/2014	2014	CIRDES	7500	50	16/08/2014	2	19/08/2014	3	1	1
17/08/2014	2014	SAS	3433	50	20/08/2014	1	23/08/2014	3	1	1
17/08/2014	2014	SAS	1588	50	19/08/2014	3	22/08/2014	3	1	2
17/08/2014	2014	SAS	1588	50	20/08/2014	3	23/08/2014	3	1	2
20/08/2014	2014	CIRDES	6000	50	22/08/2014	3	25/08/2014	3	1	2
20/08/2014	2014	CIRDES	6000	50	23/08/2014	1	26/08/2014	3	1	2
27/08/2014	2014	CIRDES	6000	50	30/08/2014	1	02/09/2014	3	1	1
03/09/2014	2014	CIRDES	6000	50	06/09/2014	2	09/09/2014	3	1	1
10/09/2014	2014	CIRDES	7500	50	11/09/2014	12	14/09/2014	3	1	2
10/09/2014	2014	CIRDES	7500	50	12/09/2014	3	15/09/2014	3	1	2
14/09/2014	2014	SAS	3417	50	14/09/2014	1	17/09/2014	3	1	1
17/09/2014	2014	CIRDES	7500	50	19/09/2014	5	22/09/2014	3	1	1
17/09/2014	2014	CIRDES	7500	50	20/09/2014	3	23/09/2014	3	1	1
21/09/2014	2014	SAS	3292	50	22/09/2014	4	25/09/2014	3	1	1
21/09/2014	2014	SAS	3292	50	23/09/2014	2	26/09/2014	3	1	1
28/09/2014	2014	SAS	1632	50	29/09/2014	9	02/10/2014	3	1	2
05/05/2012	2012	CIRDES	2500	50	05/05/2012	4	08/05/2012	3	1	2
05/05/2012	2012	CIRDES	2500	50	05/05/2012	4	08/05/2012	3	1	2
05/05/2012	2012	CIRDES	2500	50	06/05/2012	3	09/05/2012	3	1	2
05/05/2012	2012	CIRDES	2500	50	06/05/2012	3	09/05/2012	3	1	2
05/05/2012	2012	SAS	1105	50	06/05/2012	5	09/05/2012	3	1	1
05/05/2012	2012	SAS	1105	50	06/05/2012	5	09/05/2012	3	1	1
19/05/2012	2012	CIRDES	2500	50	20/05/2012	4	23/05/2012	3	1	1
19/05/2012	2012	CIRDES	2500	50	20/05/2012	4	23/05/2012	3	1	1
19/05/2012	2012	CIRDES	2500	50	20/05/2012	4	23/05/2012	3	1	1
16/06/2012	2012	CIRDES	2650	50	18/06/2012	8	21/06/2012	3	1	2
16/06/2012	2012	CIRDES	2650	50	18/06/2012	8	21/06/2012	3	1	2
23/06/2012	2012	CIRDES	2650	50	23/06/2012	5	26/06/2012	3	1	1
23/06/2012	2012	CIRDES	2650	50	23/06/2012	5	26/06/2012	3	1	1
30/06/2012	2012	CIRDES	2650	50	01/07/2012	10	04/07/2012	3	1	1
30/06/2012	2012	CIRDES	2650	50	01/07/2012	10	04/07/2012	3	1	1
30/06/2012	2012	CIRDES	2650	50	01/07/2012	10	04/07/2012	3	1	1
30/06/2012	2012	CIRDES	2650	50	01/07/2012	16	04/07/2012	3	1	2
30/06/2012	2012	CIRDES	2650	50	01/07/2012	16	04/07/2012	3	1	2
30/06/2012	2012	CIRDES	2650	50	01/07/2012	16	04/07/2012	3	1	2
04/08/2012	2012	CIRDES	2650	50	04/08/2012	7	07/08/2012	3	1	2
04/08/2012	2012	CIRDES	2650	50	04/08/2012	7	07/08/2012	3	1	2
04/08/2012	2012	CIRDES	2650	50	04/08/2012	7	07/08/2012	3	1	2
04/08/2012	2012	CIRDES	2650	50	05/08/2012	14	08/08/2012	3	1	2
04/08/2012	2012	CIRDES	2650	50	05/08/2012	14	08/08/2012	3	1	2
04/08/2012	2012	CIRDES	2650	50	05/08/2012	14	08/08/2012	3	1	2
04/08/2012	2012	CIRDES	2650	50	05/08/2012	14	08/08/2012	3	1	2
04/08/2012	2012	CIRDES	2650	50	05/08/2012	14	08/08/2012	3	1	2
04/08/2012	2012	CIRDES	2650	50	05/08/2012	14	08/08/2012	3	1	2
04/08/2012	2012	CIRDES	2650	50	05/08/2012	14	08/08/2012	3	1	2
04/08/2012	2012	CIRDES	2650	50	06/08/2012	8	09/08/2012	3	1	2
04/08/2012	2012	CIRDES	2650	50	06/08/2012	8	09/08/2012	3	1	2
04/08/2012	2012	CIRDES	2650	50	06/08/2012	8	09/08/2012	3	1	2
11/08/2012	2012	CIRDES	2500	50	13/08/2012	11	16/08/2012	3	1	1
11/08/2012	2012	CIRDES	2500	50	13/08/2012	11	16/08/2012	3	1	1
11/08/2012	2012	CIRDES	2500	50	13/08/2012	11	16/08/2012	3	1	1
01/09/2012	2012	CIRDES	2500	50	02/09/2012	12	05/09/2012	3	1	1
01/09/2012	2012	CIRDES	2500	50	02/09/2012	12	05/09/2012	3	1	1
01/09/2012	2012	CIRDES	2500	50	02/09/2012	14	05/09/2012	3	1	2
01/09/2012	2012	CIRDES	2500	50	02/09/2012	14	05/09/2012	3	1	2
01/09/2012	2012	CIRDES	2500	50	02/09/2012	14	05/09/2012	3	1	2
01/09/2012	2012	CIRDES	2500	50	03/09/2012	12	06/09/2012	3	1	2
01/09/2012	2012	CIRDES	2500	50	03/09/2012	12	06/09/2012	3	1	2
01/09/2012	2012	CIRDES	2500	50	03/09/2012	12	06/09/2012	3	1	2
06/10/2012	2012	CIRDES	2500	50	07/10/2012	14	10/10/2012	3	1	1
06/10/2012	2012	CIRDES	2500	50	07/10/2012	14	10/10/2012	3	1	1
13/10/2012	2012	CIRDES	2500	50	14/10/2012	17	17/10/2012	3	1	1
13/10/2012	2012	CIRDES	2500	50	14/10/2012	17	17/10/2012	3	1	1
03/11/2012	2012	CIRDES	2500	50	04/11/2012	8	07/11/2012	3	1	1
03/11/2012	2012	CIRDES	2500	50	04/11/2012	8	07/11/2012	3	1	1
24/11/2012	2012	CIRDES	2500	50	26/11/2012	5	29/11/2012	3	1	2
24/11/2012	2012	CIRDES	2500	50	26/11/2012	5	29/11/2012	3	1	2
24/11/2012	2012	CIRDES	2500	50	28/11/2012	2	01/12/2012	3	1	2
24/11/2012	2012	CIRDES	2500	50	28/11/2012	2	01/12/2012	3	1	2
08/12/2012	2012	CIRDES	2500	50	10/12/2012	7	13/12/2012	3	1	1
08/12/2012	2012	CIRDES	2500	50	10/12/2012	7	13/12/2012	3	1	1
15/12/2012	2012	CIRDES	2500	50	17/12/2012	9	20/12/2012	3	1	2
15/12/2012	2012	CIRDES	2500	50	17/12/2012	9	20/12/2012	3	1	2
09/03/2013	2013	CIRDES	3500	50	11/03/2013	4	14/03/2013	3	1	1
09/03/2013	2013	CIRDES	3500	50	11/03/2013	4	14/03/2013	3	1	1
23/03/2013	2013	CIRDES	3500	50	24/03/2013	9	27/03/2013	3	1	1
23/03/2013	2013	CIRDES	3500	50	24/03/2013	9	27/03/2013	3	1	1
23/03/2013	2013	CIRDES	3500	50	24/03/2013	9	27/03/2013	3	1	1
06/04/2013	2013	CIRDES	3500	50	08/04/2013	11	11/04/2013	3	1	2
06/04/2013	2013	CIRDES	3500	50	08/04/2013	11	11/04/2013	3	1	2
06/04/2013	2013	CIRDES	3500	50	08/04/2013	11	11/04/2013	3	1	2
06/04/2013	2013	CIRDES	3500	50	08/04/2013	11	11/04/2013	3	1	2
13/04/2013	2013	CIRDES	3500	50	15/04/2013	5	18/04/2013	3	1	1
13/04/2013	2013	CIRDES	3500	50	15/04/2013	5	18/04/2013	3	1	1
27/04/2013	2013	CIRDES	3500	50	06/05/2013	12	09/05/2013	3	1	2
27/04/2013	2013	CIRDES	3500	50	06/05/2013	12	09/05/2013	3	1	2
25/05/2013	2013	CIRDES	3500	50	29/05/2013	3	01/06/2013	3	1	1
25/05/2013	2013	CIRDES	3500	50	29/05/2013	3	01/06/2013	3	1	1
25/05/2013	2013	CIRDES	3500	50	29/05/2013	3	01/06/2013	3	1	1
01/06/2013	2013	CIRDES	3500	50	02/06/2013	12	05/06/2013	3	1	1
01/06/2013	2013	CIRDES	3500	50	02/06/2013	12	05/06/2013	3	1	1
15/06/2013	2013	CIRDES	3500	50	17/06/2013	11	20/06/2013	3	1	2
15/06/2013	2013	CIRDES	3500	50	17/06/2013	11	20/06/2013	3	1	2
22/06/2013	2013	CIRDES	3500	50	24/06/2013	8	27/06/2013	3	1	1
22/06/2013	2013	CIRDES	3500	50	24/06/2013	8	27/06/2013	3	1	1
06/07/2013	2013	CIRDES	3500	50	06/07/2013	4	09/07/2013	3	1	1
06/07/2013	2013	CIRDES	3500	50	06/07/2013	4	09/07/2013	3	1	1
14/07/2013	2013	CIRDES	3500	50	16/07/2013	7	19/07/2013	3	1	2
14/07/2013	2013	CIRDES	3500	50	16/07/2013	7	19/07/2013	3	1	2
20/07/2013	2013	CIRDES	3500	50	22/07/2013	3	25/07/2013	3	1	1
20/07/2013	2013	CIRDES	3500	50	22/07/2013	3	25/07/2013	3	1	1
21/08/2013	2013	CIRDES	3500	50	23/08/2013	5	26/08/2013	3	1	1
21/08/2013	2013	CIRDES	3500	50	23/08/2013	5	26/08/2013	3	1	1
28/08/2013	2013	CIRDES	3500	50	29/08/2013	12	01/09/2013	3	1	1
28/08/2013	2013	CIRDES	3500	50	29/08/2013	12	01/09/2013	3	1	1
23/10/2013	2013	CIRDES	5000	50	26/10/2013	14	29/10/2013	3	1	2
23/10/2013	2013	CIRDES	5000	50	26/10/2013	14	29/10/2013	3	1	2
23/10/2013	2013	CIRDES	5000	50	27/10/2013	13	30/10/2013	3	1	2
23/10/2013	2013	CIRDES	5000	50	27/10/2013	13	30/10/2013	3	1	2
23/10/2013	2013	CIRDES	5000	50	27/10/2013	13	30/10/2013	3	1	2
23/10/2013	2013	CIRDES	5000	50	27/10/2013	13	30/10/2013	3	1	2
23/10/2013	2013	CIRDES	5000	50	27/10/2013	13	30/10/2013	3	1	2
23/10/2013	2013	CIRDES	5000	50	27/10/2013	13	30/10/2013	3	1	2
06/11/2013	2013	CIRDES	5000	50	12/11/2013	2	15/11/2013	3	1	2
06/11/2013	2013	CIRDES	5000	50	12/11/2013	2	15/11/2013	3	1	2
11/12/2013	2013	CIRDES	7500	50	14/12/2013	4	17/12/2013	3	1	1
11/12/2013	2013	CIRDES	7500	50	14/12/2013	4	17/12/2013	3	1	1
02/02/2014	2014	SAS	1940	50	07/02/2014	3	10/02/2014	3	1	1
02/02/2014	2014	SAS	1940	50	07/02/2014	3	10/02/2014	3	1	1
02/02/2014	2014	SAS	3129	50	07/02/2014	5	10/02/2014	3	1	2
02/02/2014	2014	SAS	3129	50	07/02/2014	5	10/02/2014	3	1	2
23/02/2014	2014	SAS	1777	50	25/02/2014	7	28/02/2014	3	1	1
23/02/2014	2014	SAS	1777	50	25/02/2014	7	28/02/2014	3	1	1
23/02/2014	2014	SAS	1777	50	25/02/2014	7	28/02/2014	3	1	1
26/02/2014	2014	CIRDES	7500	50	28/02/2014	8	03/03/2014	3	1	1
26/02/2014	2014	CIRDES	7500	50	28/02/2014	8	03/03/2014	3	1	1
26/02/2014	2014	CIRDES	7500	50	28/02/2014	10	03/03/2014	3	1	2
26/02/2014	2014	CIRDES	7500	50	28/02/2014	10	03/03/2014	3	1	2
05/03/2014	2014	CIRDES	7500	50	06/03/2014	11	09/03/2014	3	1	2
05/03/2014	2014	CIRDES	7500	50	06/03/2014	11	09/03/2014	3	1	2
05/03/2014	2014	CIRDES	7500	50	06/03/2014	11	09/03/2014	3	1	2
05/03/2014	2014	CIRDES	7500	50	06/03/2014	11	09/03/2014	3	1	2
02/04/2014	2014	CIRDES	9500	50	05/04/2014	9	08/04/2014	3	1	2
02/04/2014	2014	CIRDES	9500	50	05/04/2014	9	08/04/2014	3	1	2
27/04/2014	2014	SAS	1831	50	30/04/2014	2	03/05/2014	3	1	2
27/04/2014	2014	SAS	1831	50	30/04/2014	2	03/05/2014	3	1	2
11/05/2014	2014	SAS	1793	50	14/05/2014	2	17/05/2014	3	1	1
11/05/2014	2014	SAS	1793	50	14/05/2014	2	17/05/2014	3	1	1
11/06/2014	2014	CIRDES	9000	50	13/06/2014	13	16/06/2014	3	1	1
11/06/2014	2014	CIRDES	9000	50	13/06/2014	13	16/06/2014	3	1	1
25/06/2014	2014	CIRDES	9000	50	26/06/2014	13	29/06/2014	3	1	1
25/06/2014	2014	CIRDES	9000	50	26/06/2014	13	29/06/2014	3	1	1
29/06/2014	2014	SAS	3484	50	01/07/2014	4	04/07/2014	3	1	1
29/06/2014	2014	SAS	3484	50	01/07/2014	4	04/07/2014	3	1	1
29/06/2014	2014	SAS	3484	50	03/07/2014	2	06/07/2014	3	1	1
29/06/2014	2014	SAS	3484	50	03/07/2014	2	06/07/2014	3	1	1
29/06/2014	2014	SAS	1660	50	02/07/2014	2	05/07/2014	3	1	2
29/06/2014	2014	SAS	1660	50	02/07/2014	2	05/07/2014	3	1	2
06/07/2014	2014	SAS	1905	50	08/07/2014	10	11/07/2014	3	1	2
06/07/2014	2014	SAS	1905	50	08/07/2014	10	11/07/2014	3	1	2
06/07/2014	2014	SAS	1905	50	08/07/2014	10	11/07/2014	3	1	2
06/08/2014	2014	CIRDES	9000	50	08/08/2014	6	11/08/2014	3	1	1
06/08/2014	2014	CIRDES	9000	50	08/08/2014	6	11/08/2014	3	1	1
13/08/2014	2014	CIRDES	7500	50	15/08/2014	9	18/08/2014	3	1	2
13/08/2014	2014	CIRDES	7500	50	15/08/2014	9	18/08/2014	3	1	2
13/08/2014	2014	CIRDES	7500	50	16/08/2014	4	19/08/2014	3	1	2
13/08/2014	2014	CIRDES	7500	50	16/08/2014	4	19/08/2014	3	1	2
20/08/2014	2014	CIRDES	6000	50	23/08/2014	2	26/08/2014	3	1	1
20/08/2014	2014	CIRDES	6000	50	23/08/2014	2	26/08/2014	3	1	1
20/08/2014	2014	CIRDES	6000	50	21/08/2014	14	24/08/2014	3	1	2
20/08/2014	2014	CIRDES	6000	50	21/08/2014	14	24/08/2014	3	1	2
20/08/2014	2014	CIRDES	6000	50	21/08/2014	14	24/08/2014	3	1	2
27/08/2014	2014	CIRDES	6000	50	29/08/2014	7	01/09/2014	3	1	1
27/08/2014	2014	CIRDES	6000	50	29/08/2014	7	01/09/2014	3	1	1
27/08/2014	2014	CIRDES	6000	50	29/08/2014	7	01/09/2014	3	1	1
03/09/2014	2014	CIRDES	6000	50	05/09/2014	5	08/09/2014	3	1	1
03/09/2014	2014	CIRDES	6000	50	05/09/2014	5	08/09/2014	3	1	1
10/09/2014	2014	CIRDES	7500	50	11/09/2014	16	14/09/2014	3	1	1
10/09/2014	2014	CIRDES	7500	50	11/09/2014	16	14/09/2014	3	1	1
21/09/2014	2014	SAS	1712	50	23/09/2014	6	26/09/2014	3	1	2
21/09/2014	2014	SAS	1712	50	23/09/2014	6	26/09/2014	3	1	2
21/09/2014	2014	SAS	1712	50	23/09/2014	6	26/09/2014	3	1	2
12/10/2014	2014	SAS	1914	50	14/10/2014	2	17/10/2014	3	1	2
12/10/2014	2014	SAS	1914	50	14/10/2014	2	17/10/2014	3	1	2
05/05/2012	2012	CIRDES	2500	50	05/05/2012	4	09/05/2012	4	1	2
12/05/2012	2012	CIRDES	2500	50	12/05/2012	3	16/05/2012	4	1	1
19/05/2012	2012	CIRDES	2500	50	22/05/2012	1	26/05/2012	4	1	1
19/05/2012	2012	CIRDES	2500	50	22/05/2012	2	26/05/2012	4	1	2
26/05/2012	2012	CIRDES	2500	50	28/05/2012	4	01/06/2012	4	1	2
02/06/2012	2012	CIRDES	2500	50	03/06/2012	2	07/06/2012	4	1	1
02/06/2012	2012	CIRDES	2500	50	03/06/2012	2	07/06/2012	4	1	2
02/06/2012	2012	CIRDES	2500	50	06/06/2012	1	10/06/2012	4	1	2
09/06/2012	2012	CIRDES	2500	50	11/06/2012	1	15/06/2012	4	1	1
16/06/2012	2012	CIRDES	2650	50	16/06/2012	2	20/06/2012	4	1	1
23/06/2012	2012	CIRDES	2650	50	23/06/2012	5	27/06/2012	4	1	1
23/06/2012	2012	CIRDES	2650	50	23/06/2012	4	27/06/2012	4	1	2
23/06/2012	2012	CIRDES	2650	50	25/06/2012	5	29/06/2012	4	1	2
30/06/2012	2012	CIRDES	2650	50	30/06/2012	2	04/07/2012	4	1	1
30/06/2012	2012	CIRDES	2650	50	02/07/2012	3	06/07/2012	4	1	1
08/07/2012	2012	CIRDES	2650	50	08/07/2012	4	12/07/2012	4	1	1
08/07/2012	2012	CIRDES	2650	50	11/07/2012	1	15/07/2012	4	1	1
08/07/2012	2012	CIRDES	2650	50	08/07/2012	5	12/07/2012	4	1	2
08/07/2012	2012	CIRDES	2650	50	09/07/2012	2	13/07/2012	4	1	2
08/07/2012	2012	CIRDES	2650	50	11/07/2012	1	15/07/2012	4	1	2
21/07/2012	2012	CIRDES	2650	50	21/07/2012	2	25/07/2012	4	1	2
21/07/2012	2012	CIRDES	2650	50	22/07/2012	5	26/07/2012	4	1	2
04/08/2012	2012	CIRDES	2650	50	04/08/2012	7	08/08/2012	4	1	2
11/08/2012	2012	CIRDES	2500	50	11/08/2012	4	15/08/2012	4	1	1
25/08/2012	2012	CIRDES	2500	50	25/08/2012	9	29/08/2012	4	1	1
01/09/2012	2012	CIRDES	2500	50	01/09/2012	4	05/09/2012	4	1	1
08/09/2012	2012	CIRDES	2500	50	04/09/2012	1	08/09/2012	4	1	2
08/09/2012	2012	CIRDES	2500	50	09/09/2012	20	13/09/2012	4	1	2
15/09/2012	2012	CIRDES	2500	50	15/09/2012	3	19/09/2012	4	1	2
15/09/2012	2012	CIRDES	2500	50	16/09/2012	7	20/09/2012	4	1	2
22/09/2012	2012	CIRDES	2500	50	22/09/2012	13	26/09/2012	4	1	2
29/09/2012	2012	CIRDES	2500	50	30/09/2012	10	04/10/2012	4	1	1
06/10/2012	2012	CIRDES	2500	50	06/10/2012	17	10/10/2012	4	1	1
13/10/2012	2012	CIRDES	2500	50	14/10/2012	13	18/10/2012	4	1	2
20/10/2012	2012	CIRDES	2500	50	23/10/2012	1	27/10/2012	4	1	1
03/11/2012	2012	CIRDES	2500	50	03/11/2012	7	07/11/2012	4	1	2
10/11/2012	2012	CIRDES	2500	50	13/11/2012	2	17/11/2012	4	1	2
17/11/2012	2012	CIRDES	2500	50	18/11/2012	9	22/11/2012	4	1	2
01/12/2012	2012	CIRDES	2500	50	04/12/2012	2	08/12/2012	4	1	2
08/12/2012	2012	CIRDES	2500	50	09/12/2012	4	13/12/2012	4	1	1
08/12/2012	2012	CIRDES	2500	50	09/12/2012	6	13/12/2012	4	1	2
15/12/2012	2012	CIRDES	2500	50	15/12/2012	1	19/12/2012	4	1	1
15/12/2012	2012	CIRDES	2500	50	18/12/2012	1	22/12/2012	4	1	2
22/12/2012	2012	CIRDES	2500	50	27/12/2012	1	31/12/2012	4	1	1
22/12/2012	2012	CIRDES	2500	50	26/12/2012	1	30/12/2012	4	1	2
29/12/2012	2012	CIRDES	2500	50	01/01/2013	2	05/01/2013	4	1	1
05/01/2013	2013	CIRDES	2500	50	08/01/2013	2	12/01/2013	4	1	1
12/01/2013	2013	CIRDES	2500	50	15/01/2013	1	19/01/2013	4	1	2
26/01/2013	2013	CIRDES	3500	50	27/01/2013	12	31/01/2013	4	1	2
26/01/2013	2013	CIRDES	3500	50	29/01/2013	3	02/02/2013	4	1	2
09/02/2013	2013	CIRDES	3500	50	10/02/2013	8	14/02/2013	4	1	1
09/02/2013	2013	CIRDES	3500	50	12/02/2013	2	16/02/2013	4	1	1
09/02/2013	2013	CIRDES	3500	50	12/02/2013	3	16/02/2013	4	1	2
16/02/2013	2013	CIRDES	3500	50	20/02/2013	1	24/02/2013	4	1	2
16/02/2013	2013	CIRDES	3500	50	19/02/2013	2	23/02/2013	4	1	1
02/03/2013	2013	CIRDES	3500	50	03/03/2013	5	07/03/2013	4	1	1
02/03/2013	2013	CIRDES	3500	50	03/03/2013	6	07/03/2013	4	1	2
04/03/2013	2013	SAS	2314	50	05/03/2013	4	09/03/2013	4	1	1
04/03/2013	2013	SAS	2314	50	06/03/2013	2	10/03/2013	4	1	1
09/03/2013	2013	CIRDES	3500	50	10/03/2013	12	14/03/2013	4	1	1
16/03/2013	2013	CIRDES	3500	50	17/03/2013	13	21/03/2013	4	1	1
16/03/2013	2013	CIRDES	3500	50	17/03/2013	14	21/03/2013	4	1	2
06/04/2013	2013	CIRDES	3500	50	07/04/2013	10	11/04/2013	4	1	1
13/04/2013	2013	CIRDES	3500	50	14/04/2013	5	18/04/2013	4	1	2
13/04/2013	2013	CIRDES	3500	50	16/04/2013	7	20/04/2013	4	1	2
20/04/2013	2013	CIRDES	3500	50	23/04/2013	3	27/04/2013	4	1	2
20/04/2013	2013	SAS	1583	50	21/04/2013	3	25/04/2013	4	1	1
20/04/2013	2013	SAS	1541	50	23/04/2013	2	27/04/2013	4	1	2
27/04/2013	2013	CIRDES	3500	50	30/04/2013	12	04/05/2013	4	1	1
27/04/2013	2013	CIRDES	3500	50	01/05/2013	3	05/05/2013	4	1	1
27/04/2013	2013	CIRDES	3500	50	08/05/2013	1	12/05/2013	4	1	2
04/05/2013	2013	CIRDES	3500	50	07/05/2013	2	11/05/2013	4	1	1
04/05/2013	2013	CIRDES	3500	50	08/05/2013	1	12/05/2013	4	1	1
11/05/2013	2013	CIRDES	3500	50	12/05/2013	12	16/05/2013	4	1	1
11/05/2013	2013	CIRDES	3500	50	15/05/2013	2	19/05/2013	4	1	1
11/05/2013	2013	CIRDES	3500	50	12/05/2013	9	16/05/2013	4	1	2
25/05/2013	2013	CIRDES	3500	50	29/05/2013	1	02/06/2013	4	1	1
01/06/2013	2013	CIRDES	3500	50	04/06/2013	3	08/06/2013	4	1	2
08/06/2013	2013	CIRDES	3500	50	09/06/2013	3	13/06/2013	4	1	1
15/06/2013	2013	CIRDES	3500	50	16/06/2013	2	20/06/2013	4	1	1
15/06/2013	2013	CIRDES	3500	50	19/06/2013	4	23/06/2013	4	1	1
15/06/2013	2013	CIRDES	3500	50	19/06/2013	4	23/06/2013	4	1	2
15/06/2013	2013	CIRDES	3500	50	20/06/2013	2	24/06/2013	4	1	2
29/06/2013	2013	CIRDES	3500	50	30/06/2013	6	04/07/2013	4	1	1
29/06/2013	2013	CIRDES	3500	50	02/07/2013	2	06/07/2013	4	1	1
29/06/2013	2013	CIRDES	3500	50	30/06/2013	8	04/07/2013	4	1	2
29/06/2013	2013	CIRDES	3500	50	03/07/2013	1	07/07/2013	4	1	2
06/07/2013	2013	CIRDES	3500	50	06/07/2013	4	10/07/2013	4	1	1
06/07/2013	2013	CIRDES	3500	50	07/07/2013	4	11/07/2013	4	1	1
20/07/2013	2013	CIRDES	3500	50	23/07/2013	1	27/07/2013	4	1	2
20/07/2013	2013	CIRDES	3500	50	24/07/2013	1	28/07/2013	4	1	2
03/08/2013	2013	CIRDES	3500	50	05/08/2013	4	09/08/2013	4	1	1
18/08/2013	2013	SAS	1936	50	18/08/2013	8	22/08/2013	4	1	1
18/08/2013	2013	SAS	1936	50	20/08/2013	1	24/08/2013	4	1	1
02/10/2013	2013	CIRDES	3500	50	04/10/2013	1	08/10/2013	4	1	1
02/10/2013	2013	CIRDES	3500	50	05/10/2013	1	09/10/2013	4	1	1
02/10/2013	2013	CIRDES	3500	50	04/10/2013	7	08/10/2013	4	1	2
02/10/2013	2013	CIRDES	3500	50	05/10/2013	6	09/10/2013	4	1	2
02/10/2013	2013	CIRDES	3500	50	08/10/2013	1	12/10/2013	4	1	2
09/10/2013	2013	CIRDES	3500	50	13/10/2013	6	17/10/2013	4	1	1
09/10/2013	2013	CIRDES	3500	50	14/10/2013	2	18/10/2013	4	1	1
23/10/2013	2013	CIRDES	5000	50	24/10/2013	2	28/10/2013	4	1	1
23/10/2013	2013	CIRDES	5000	50	26/10/2013	6	30/10/2013	4	1	1
23/10/2013	2013	CIRDES	5000	50	24/10/2013	3	28/10/2013	4	1	2
30/10/2013	2013	CIRDES	5000	50	02/11/2013	5	06/11/2013	4	1	1
06/11/2013	2013	CIRDES	5000	50	07/11/2013	9	11/11/2013	4	1	1
06/11/2013	2013	CIRDES	5000	50	09/11/2013	2	13/11/2013	4	1	1
10/11/2013	2013	SAS	1749	50	14/11/2013	1	18/11/2013	4	1	1
13/11/2013	2013	CIRDES	5000	50	16/11/2013	1	20/11/2013	4	1	1
13/11/2013	2013	CIRDES	5000	50	15/11/2013	4	19/11/2013	4	1	2
20/11/2013	2013	CIRDES	5000	50	24/11/2013	1	28/11/2013	4	1	1
20/11/2013	2013	CIRDES	5000	50	22/11/2013	10	26/11/2013	4	1	2
27/11/2013	2013	CIRDES	5000	50	02/12/2013	1	06/12/2013	4	1	1
27/11/2013	2013	CIRDES	5000	50	29/11/2013	1	03/12/2013	4	1	2
27/11/2013	2013	CIRDES	5000	50	30/11/2013	1	04/12/2013	4	1	2
27/11/2013	2013	CIRDES	5000	50	01/12/2013	1	05/12/2013	4	1	2
04/12/2013	2013	CIRDES	7500	50	05/12/2013	2	09/12/2013	4	1	1
11/12/2013	2013	CIRDES	7500	50	16/12/2013	1	20/12/2013	4	1	1
18/12/2013	2013	CIRDES	7500	50	21/12/2013	4	25/12/2013	4	1	2
25/12/2013	2013	CIRDES	7500	50	29/12/2013	2	02/01/2014	4	1	1
25/12/2013	2013	CIRDES	7500	50	30/12/2013	1	03/01/2014	4	1	1
25/12/2013	2013	CIRDES	7500	50	29/12/2013	1	02/01/2014	4	1	2
08/01/2014	2014	CIRDES	7500	50	10/01/2014	6	14/01/2014	4	1	1
15/01/2014	2014	CIRDES	7500	50	17/01/2014	3	21/01/2014	4	1	1
15/01/2014	2014	CIRDES	7500	50	15/01/2014	9	19/01/2014	4	1	2
19/01/2014	2014	SAS	1952	50	22/01/2014	2	26/01/2014	4	1	1
19/01/2014	2014	SAS	1952	50	23/01/2014	1	27/01/2014	4	1	1
22/01/2014	2014	CIRDES	7500	50	26/01/2014	2	30/01/2014	4	1	1
22/01/2014	2014	CIRDES	7500	50	24/01/2014	6	28/01/2014	4	1	2
22/01/2014	2014	CIRDES	7500	50	26/01/2014	2	30/01/2014	4	1	2
29/01/2014	2014	CIRDES	7500	50	30/01/2014	11	03/02/2014	4	1	1
29/01/2014	2014	CIRDES	7500	50	31/01/2014	8	04/02/2014	4	1	2
02/02/2014	2014	SAS	1940	50	05/02/2014	2	09/02/2014	4	1	1
02/02/2014	2014	SAS	3129	50	07/02/2014	5	11/02/2014	4	1	2
05/02/2014	2014	CIRDES	7500	50	08/02/2014	3	12/02/2014	4	1	2
12/02/2014	2014	CIRDES	7500	50	14/02/2014	1	18/02/2014	4	1	1
12/02/2014	2014	CIRDES	7500	50	13/02/2014	16	17/02/2014	4	1	2
16/02/2014	2014	SAS	1911	50	18/02/2014	4	22/02/2014	4	1	1
19/02/2014	2014	CIRDES	7500	50	20/02/2014	7	24/02/2014	4	1	1
19/02/2014	2014	CIRDES	7500	50	25/02/2014	1	01/03/2014	4	1	1
23/02/2014	2014	SAS	3323	50	24/02/2014	4	28/02/2014	4	1	2
26/02/2014	2014	CIRDES	7500	50	28/02/2014	8	04/03/2014	4	1	1
02/03/2014	2014	SAS	3403	50	03/03/2014	6	07/03/2014	4	1	2
02/03/2014	2014	SAS	3403	50	05/03/2014	3	09/03/2014	4	1	2
05/03/2014	2014	CIRDES	7500	50	08/03/2014	2	12/03/2014	4	1	1
05/03/2014	2014	CIRDES	7500	50	06/03/2014	11	10/03/2014	4	1	2
12/03/2014	2014	CIRDES	7500	50	15/03/2014	8	19/03/2014	4	1	2
12/03/2014	2014	CIRDES	7500	50	16/03/2014	3	20/03/2014	4	1	2
19/03/2014	2014	CIRDES	7500	50	23/03/2014	1	27/03/2014	4	1	1
19/03/2014	2014	CIRDES	7500	50	21/03/2014	3	25/03/2014	4	1	2
23/03/2014	2014	SAS	1881	50	27/03/2014	1	31/03/2014	4	1	1
23/03/2014	2014	SAS	3137	50	24/03/2014	8	28/03/2014	4	1	2
23/03/2014	2014	SAS	3137	50	26/03/2014	3	30/03/2014	4	1	2
30/03/2014	2014	SAS	1959	50	01/04/2014	2	05/04/2014	4	1	1
30/03/2014	2014	SAS	3180	50	02/04/2014	2	06/04/2014	4	1	2
09/04/2014	2014	CIRDES	9500	50	13/04/2014	1	17/04/2014	4	1	2
13/04/2014	2014	SAS	1803	50	14/04/2014	3	18/04/2014	4	1	1
13/04/2014	2014	SAS	1803	50	15/04/2014	1	19/04/2014	4	1	1
23/04/2014	2014	CIRDES	10500	50	24/04/2014	8	28/04/2014	4	1	1
23/04/2014	2014	CIRDES	10500	50	25/04/2014	4	29/04/2014	4	1	1
23/04/2014	2014	CIRDES	14000	50	23/04/2014	6	27/04/2014	4	1	2
27/04/2014	2014	SAS	3484	50	28/04/2014	3	02/05/2014	4	1	1
27/04/2014	2014	SAS	3484	50	29/04/2014	2	03/05/2014	4	1	1
30/04/2014	2014	CIRDES	10500	50	02/05/2014	4	06/05/2014	4	1	1
30/04/2014	2014	CIRDES	14500	50	02/05/2014	4	06/05/2014	4	1	2
04/05/2014	2014	SAS	1361	50	07/05/2014	2	11/05/2014	4	1	1
04/05/2014	2014	SAS	2724	50	05/05/2014	6	09/05/2014	4	1	2
04/05/2014	2014	SAS	2724	50	06/05/2014	3	10/05/2014	4	1	2
07/05/2014	2014	CIRDES	9000	50	10/05/2014	2	14/05/2014	4	1	1
18/05/2014	2014	SAS	1855	50	22/05/2014	1	26/05/2014	4	1	1
18/05/2014	2014	SAS	3184	50	19/05/2014	8	23/05/2014	4	1	2
18/05/2014	2014	SAS	3184	50	20/05/2014	2	24/05/2014	4	1	2
21/05/2014	2014	CIRDES	9000	50	24/05/2014	1	28/05/2014	4	1	1
25/05/2014	2014	SAS	5054	50	27/05/2014	4	31/05/2014	4	1	1
25/05/2014	2014	SAS	5054	50	28/05/2014	3	01/06/2014	4	1	1
01/06/2014	2014	SAS	1965	50	01/06/2014	15	05/06/2014	4	1	1
01/06/2014	2014	SAS	1965	50	04/06/2014	2	08/06/2014	4	1	1
01/06/2014	2014	SAS	1965	50	05/06/2014	1	09/06/2014	4	1	1
01/06/2014	2014	SAS	3134	50	04/06/2014	2	08/06/2014	4	1	2
08/06/2014	2014	SAS	3175	50	09/06/2014	3	13/06/2014	4	1	1
08/06/2014	2014	SAS	3175	50	10/06/2014	3	14/06/2014	4	1	1
08/06/2014	2014	SAS	3175	50	11/06/2014	2	15/06/2014	4	1	1
08/06/2014	2014	SAS	1660	50	11/06/2014	1	15/06/2014	4	1	2
11/06/2014	2014	CIRDES	9000	50	15/06/2014	2	19/06/2014	4	1	1
15/06/2014	2014	SAS	1696	50	18/06/2014	1	22/06/2014	4	1	1
25/06/2014	2014	CIRDES	9000	50	25/06/2014	7	29/06/2014	4	1	1
29/06/2014	2014	SAS	3438	50	29/06/2014	6	03/07/2014	4	1	1
29/06/2014	2014	SAS	3438	50	01/07/2014	4	05/07/2014	4	1	1
09/07/2014	2014	CIRDES	9000	50	09/07/2014	6	13/07/2014	4	1	1
16/07/2014	2014	CIRDES	9000	50	17/07/2014	7	21/07/2014	4	1	1
16/07/2014	2014	CIRDES	9000	50	18/07/2014	7	22/07/2014	4	1	1
16/07/2014	2014	CIRDES	9000	50	20/07/2014	1	24/07/2014	4	1	1
16/07/2014	2014	CIRDES	9000	50	18/07/2014	7	22/07/2014	4	1	2
25/07/2014	2014	CIRDES	9000	50	26/07/2014	20	30/07/2014	4	1	2
03/08/2014	2014	SAS	3819	50	03/08/2014	2	07/08/2014	4	1	1
06/08/2014	2014	CIRDES	9000	50	08/08/2014	6	12/08/2014	4	1	1
06/08/2014	2014	CIRDES	9000	50	10/08/2014	2	14/08/2014	4	1	2
13/08/2014	2014	CIRDES	7500	50	16/08/2014	2	20/08/2014	4	1	1
17/08/2014	2014	SAS	1588	50	18/08/2014	4	22/08/2014	4	1	2
17/08/2014	2014	SAS	1588	50	19/08/2014	3	23/08/2014	4	1	2
20/08/2014	2014	CIRDES	6000	50	20/08/2014	1	24/08/2014	4	1	1
24/08/2014	2014	SAS	1770	50	27/08/2014	2	31/08/2014	4	1	2
27/08/2014	2014	CIRDES	6000	50	28/08/2014	7	01/09/2014	4	1	2
31/08/2014	2014	SAS	1858	50	02/09/2014	3	06/09/2014	4	1	2
03/09/2014	2014	CIRDES	6000	50	04/09/2014	4	08/09/2014	4	1	1
03/09/2014	2014	CIRDES	6000	50	06/09/2014	2	10/09/2014	4	1	1
03/09/2014	2014	CIRDES	6000	50	06/09/2014	2	10/09/2014	4	1	2
07/09/2014	2014	SAS	3308	50	10/09/2014	1	14/09/2014	4	1	1
10/09/2014	2014	CIRDES	7500	50	10/09/2014	13	14/09/2014	4	1	1
10/09/2014	2014	CIRDES	7500	50	11/09/2014	16	15/09/2014	4	1	1
10/09/2014	2014	CIRDES	7500	50	15/09/2014	1	19/09/2014	4	1	1
10/09/2014	2014	CIRDES	7500	50	10/09/2014	18	14/09/2014	4	1	2
21/09/2014	2014	SAS	3292	50	23/09/2014	2	27/09/2014	4	1	1
28/09/2014	2014	SAS	1632	50	28/09/2014	3	02/10/2014	4	1	2
05/05/2012	2012	SAS	1105	50	05/05/2012	4	09/05/2012	4	1	1
05/05/2012	2012	SAS	1105	50	05/05/2012	4	09/05/2012	4	1	1
05/05/2012	2012	SAS	1105	50	06/05/2012	5	10/05/2012	4	1	1
05/05/2012	2012	SAS	1105	50	06/05/2012	5	10/05/2012	4	1	1
26/05/2012	2012	CIRDES	2500	50	28/05/2012	4	01/06/2012	4	1	1
26/05/2012	2012	CIRDES	2500	50	28/05/2012	4	01/06/2012	4	1	1
26/05/2012	2012	CIRDES	2500	50	28/05/2012	4	01/06/2012	4	1	1
02/06/2012	2012	CIRDES	2500	50	04/06/2012	3	08/06/2012	4	1	1
02/06/2012	2012	CIRDES	2500	50	04/06/2012	3	08/06/2012	4	1	1
02/06/2012	2012	CIRDES	2500	50	04/06/2012	7	08/06/2012	4	1	2
02/06/2012	2012	CIRDES	2500	50	04/06/2012	7	08/06/2012	4	1	2
02/06/2012	2012	CIRDES	2500	50	05/06/2012	9	09/06/2012	4	1	2
02/06/2012	2012	CIRDES	2500	50	05/06/2012	9	09/06/2012	4	1	2
02/06/2012	2012	CIRDES	2500	50	05/06/2012	9	09/06/2012	4	1	2
02/06/2012	2012	CIRDES	2500	50	05/06/2012	9	09/06/2012	4	1	2
09/06/2012	2012	CIRDES	2500	50	12/06/2012	2	16/06/2012	4	1	2
09/06/2012	2012	CIRDES	2500	50	12/06/2012	2	16/06/2012	4	1	2
16/06/2012	2012	CIRDES	2650	50	16/06/2012	3	20/06/2012	4	1	2
16/06/2012	2012	CIRDES	2650	50	16/06/2012	3	20/06/2012	4	1	2
16/06/2012	2012	CIRDES	2650	50	17/06/2012	4	21/06/2012	4	1	2
16/06/2012	2012	CIRDES	2650	50	17/06/2012	4	21/06/2012	4	1	2
30/06/2012	2012	CIRDES	2650	50	01/07/2012	10	05/07/2012	4	1	1
30/06/2012	2012	CIRDES	2650	50	01/07/2012	10	05/07/2012	4	1	1
30/06/2012	2012	CIRDES	2650	50	03/07/2012	3	07/07/2012	4	1	1
30/06/2012	2012	CIRDES	2650	50	03/07/2012	3	07/07/2012	4	1	1
30/06/2012	2012	CIRDES	2650	50	01/07/2012	16	05/07/2012	4	1	2
30/06/2012	2012	CIRDES	2650	50	01/07/2012	16	05/07/2012	4	1	2
30/06/2012	2012	CIRDES	2650	50	01/07/2012	16	05/07/2012	4	1	2
08/07/2012	2012	CIRDES	2650	50	10/07/2012	6	14/07/2012	4	1	2
08/07/2012	2012	CIRDES	2650	50	10/07/2012	6	14/07/2012	4	1	2
21/07/2012	2012	CIRDES	2650	50	22/07/2012	7	26/07/2012	4	1	1
21/07/2012	2012	CIRDES	2650	50	22/07/2012	7	26/07/2012	4	1	1
21/07/2012	2012	CIRDES	2650	50	22/07/2012	7	26/07/2012	4	1	1
21/07/2012	2012	CIRDES	2650	50	23/07/2012	9	27/07/2012	4	1	1
21/07/2012	2012	CIRDES	2650	50	23/07/2012	9	27/07/2012	4	1	1
21/07/2012	2012	CIRDES	2650	50	23/07/2012	9	27/07/2012	4	1	1
21/07/2012	2012	CIRDES	2650	50	23/07/2012	9	27/07/2012	4	1	1
21/07/2012	2012	CIRDES	2650	50	23/07/2012	9	27/07/2012	4	1	1
04/08/2012	2012	CIRDES	2650	50	04/08/2012	17	08/08/2012	4	1	1
04/08/2012	2012	CIRDES	2650	50	04/08/2012	17	08/08/2012	4	1	1
04/08/2012	2012	CIRDES	2650	50	04/08/2012	17	08/08/2012	4	1	1
04/08/2012	2012	CIRDES	2650	50	04/08/2012	17	08/08/2012	4	1	1
04/08/2012	2012	CIRDES	2650	50	05/08/2012	8	09/08/2012	4	1	1
04/08/2012	2012	CIRDES	2650	50	05/08/2012	8	09/08/2012	4	1	1
04/08/2012	2012	CIRDES	2650	50	05/08/2012	8	09/08/2012	4	1	1
04/08/2012	2012	CIRDES	2650	50	05/08/2012	14	09/08/2012	4	1	2
04/08/2012	2012	CIRDES	2650	50	05/08/2012	14	09/08/2012	4	1	2
04/08/2012	2012	CIRDES	2650	50	06/08/2012	8	10/08/2012	4	1	2
04/08/2012	2012	CIRDES	2650	50	06/08/2012	8	10/08/2012	4	1	2
11/08/2012	2012	CIRDES	2500	50	12/08/2012	8	16/08/2012	4	1	1
11/08/2012	2012	CIRDES	2500	50	12/08/2012	8	16/08/2012	4	1	1
11/08/2012	2012	CIRDES	2500	50	12/08/2012	8	16/08/2012	4	1	1
11/08/2012	2012	CIRDES	2500	50	12/08/2012	7	16/08/2012	4	1	2
11/08/2012	2012	CIRDES	2500	50	12/08/2012	7	16/08/2012	4	1	2
25/08/2012	2012	CIRDES	2500	50	26/08/2012	10	30/08/2012	4	1	1
25/08/2012	2012	CIRDES	2500	50	26/08/2012	10	30/08/2012	4	1	1
25/08/2012	2012	CIRDES	2500	50	26/08/2012	10	30/08/2012	4	1	1
25/08/2012	2012	CIRDES	2500	50	26/08/2012	10	30/08/2012	4	1	2
25/08/2012	2012	CIRDES	2500	50	26/08/2012	10	30/08/2012	4	1	2
25/08/2012	2012	CIRDES	2500	50	26/08/2012	10	30/08/2012	4	1	2
25/08/2012	2012	CIRDES	2500	50	26/08/2012	10	30/08/2012	4	1	2
25/08/2012	2012	CIRDES	2500	50	26/08/2012	10	30/08/2012	4	1	2
01/09/2012	2012	CIRDES	2500	50	02/09/2012	12	06/09/2012	4	1	1
01/09/2012	2012	CIRDES	2500	50	02/09/2012	12	06/09/2012	4	1	1
01/09/2012	2012	CIRDES	2500	50	02/09/2012	12	06/09/2012	4	1	1
01/09/2012	2012	CIRDES	2500	50	02/09/2012	14	06/09/2012	4	1	2
01/09/2012	2012	CIRDES	2500	50	02/09/2012	14	06/09/2012	4	1	2
01/09/2012	2012	CIRDES	2500	50	02/09/2012	14	06/09/2012	4	1	2
08/09/2012	2012	CIRDES	2500	50	08/09/2012	11	12/09/2012	4	1	1
08/09/2012	2012	CIRDES	2500	50	08/09/2012	11	12/09/2012	4	1	1
08/09/2012	2012	CIRDES	2500	50	08/09/2012	11	12/09/2012	4	1	1
08/09/2012	2012	CIRDES	2500	50	08/09/2012	11	12/09/2012	4	1	1
08/09/2012	2012	CIRDES	2500	50	09/09/2012	12	13/09/2012	4	1	1
08/09/2012	2012	CIRDES	2500	50	09/09/2012	12	13/09/2012	4	1	1
22/09/2012	2012	CIRDES	2500	50	22/09/2012	14	26/09/2012	4	1	1
22/09/2012	2012	CIRDES	2500	50	22/09/2012	14	26/09/2012	4	1	1
29/09/2012	2012	CIRDES	2500	50	30/09/2012	10	04/10/2012	4	1	2
29/09/2012	2012	CIRDES	2500	50	30/09/2012	10	04/10/2012	4	1	2
29/09/2012	2012	CIRDES	2500	50	30/09/2012	10	04/10/2012	4	1	2
06/10/2012	2012	CIRDES	2500	50	07/10/2012	14	11/10/2012	4	1	1
06/10/2012	2012	CIRDES	2500	50	07/10/2012	14	11/10/2012	4	1	1
06/10/2012	2012	CIRDES	2500	50	07/10/2012	14	11/10/2012	4	1	1
06/10/2012	2012	CIRDES	2500	50	07/10/2012	14	11/10/2012	4	1	1
13/10/2012	2012	CIRDES	2500	50	14/10/2012	17	18/10/2012	4	1	1
13/10/2012	2012	CIRDES	2500	50	14/10/2012	17	18/10/2012	4	1	1
13/10/2012	2012	CIRDES	2500	50	14/10/2012	17	18/10/2012	4	1	1
13/10/2012	2012	CIRDES	2500	50	14/10/2012	17	18/10/2012	4	1	1
13/10/2012	2012	CIRDES	2500	50	15/10/2012	7	19/10/2012	4	1	1
13/10/2012	2012	CIRDES	2500	50	15/10/2012	7	19/10/2012	4	1	1
13/10/2012	2012	CIRDES	2500	50	13/10/2012	10	17/10/2012	4	1	2
13/10/2012	2012	CIRDES	2500	50	13/10/2012	10	17/10/2012	4	1	2
03/11/2012	2012	CIRDES	2500	50	04/11/2012	8	08/11/2012	4	1	1
03/11/2012	2012	CIRDES	2500	50	04/11/2012	8	08/11/2012	4	1	1
03/11/2012	2012	CIRDES	2500	50	04/11/2012	8	08/11/2012	4	1	1
10/11/2012	2012	CIRDES	2500	50	11/11/2012	8	15/11/2012	4	1	1
10/11/2012	2012	CIRDES	2500	50	11/11/2012	8	15/11/2012	4	1	1
10/11/2012	2012	CIRDES	2500	50	11/11/2012	8	15/11/2012	4	1	1
17/11/2012	2012	CIRDES	2500	50	18/11/2012	8	22/11/2012	4	1	1
17/11/2012	2012	CIRDES	2500	50	18/11/2012	8	22/11/2012	4	1	1
17/11/2012	2012	CIRDES	2500	50	18/11/2012	8	22/11/2012	4	1	1
24/11/2012	2012	CIRDES	2500	50	27/11/2012	3	01/12/2012	4	1	1
24/11/2012	2012	CIRDES	2500	50	27/11/2012	3	01/12/2012	4	1	1
24/11/2012	2012	CIRDES	2500	50	25/11/2012	12	29/11/2012	4	1	2
24/11/2012	2012	CIRDES	2500	50	25/11/2012	12	29/11/2012	4	1	2
24/11/2012	2012	CIRDES	2500	50	25/11/2012	12	29/11/2012	4	1	2
24/11/2012	2012	CIRDES	2500	50	27/11/2012	2	01/12/2012	4	1	2
24/11/2012	2012	CIRDES	2500	50	27/11/2012	2	01/12/2012	4	1	2
01/12/2012	2012	CIRDES	2500	50	02/12/2012	10	06/12/2012	4	1	2
01/12/2012	2012	CIRDES	2500	50	02/12/2012	10	06/12/2012	4	1	2
01/12/2012	2012	CIRDES	2500	50	02/12/2012	10	06/12/2012	4	1	2
01/12/2012	2012	CIRDES	2500	50	02/12/2012	10	06/12/2012	4	1	2
08/12/2012	2012	CIRDES	2500	50	11/12/2012	5	15/12/2012	4	1	2
08/12/2012	2012	CIRDES	2500	50	11/12/2012	5	15/12/2012	4	1	2
22/12/2012	2012	CIRDES	2500	50	24/12/2012	2	28/12/2012	4	1	1
22/12/2012	2012	CIRDES	2500	50	24/12/2012	2	28/12/2012	4	1	1
22/12/2012	2012	CIRDES	2500	50	24/12/2012	6	28/12/2012	4	1	2
22/12/2012	2012	CIRDES	2500	50	24/12/2012	6	28/12/2012	4	1	2
22/12/2012	2012	CIRDES	2500	50	24/12/2012	6	28/12/2012	4	1	2
29/12/2012	2012	CIRDES	2500	50	30/12/2012	6	03/01/2013	4	1	1
29/12/2012	2012	CIRDES	2500	50	30/12/2012	6	03/01/2013	4	1	1
29/12/2012	2012	CIRDES	2500	50	30/12/2012	5	03/01/2013	4	1	2
29/12/2012	2012	CIRDES	2500	50	30/12/2012	5	03/01/2013	4	1	2
29/12/2012	2012	CIRDES	2500	50	30/12/2012	5	03/01/2013	4	1	2
12/01/2013	2013	CIRDES	2500	50	13/01/2013	9	17/01/2013	4	1	1
12/01/2013	2013	CIRDES	2500	50	13/01/2013	9	17/01/2013	4	1	1
12/01/2013	2013	CIRDES	2500	50	13/01/2013	9	17/01/2013	4	1	1
19/01/2013	2013	CIRDES	2500	50	20/01/2013	4	24/01/2013	4	1	2
19/01/2013	2013	CIRDES	2500	50	20/01/2013	4	24/01/2013	4	1	2
26/01/2013	2013	CIRDES	3500	50	27/01/2013	8	31/01/2013	4	1	1
26/01/2013	2013	CIRDES	3500	50	27/01/2013	8	31/01/2013	4	1	1
26/01/2013	2013	CIRDES	3500	50	29/01/2013	2	02/02/2013	4	1	1
26/01/2013	2013	CIRDES	3500	50	29/01/2013	2	02/02/2013	4	1	1
09/02/2013	2013	CIRDES	3500	50	10/02/2013	8	14/02/2013	4	1	2
09/02/2013	2013	CIRDES	3500	50	10/02/2013	8	14/02/2013	4	1	2
16/02/2013	2013	CIRDES	3500	50	17/02/2013	6	21/02/2013	4	1	1
16/02/2013	2013	CIRDES	3500	50	17/02/2013	6	21/02/2013	4	1	1
23/02/2013	2013	CIRDES	3500	50	24/02/2013	6	28/02/2013	4	1	2
23/02/2013	2013	CIRDES	3500	50	24/02/2013	6	28/02/2013	4	1	2
02/03/2013	2013	CIRDES	3500	50	05/03/2013	7	09/03/2013	4	1	1
02/03/2013	2013	CIRDES	3500	50	05/03/2013	7	09/03/2013	4	1	1
04/03/2013	2013	SAS	2653	50	06/03/2013	5	10/03/2013	4	1	2
04/03/2013	2013	SAS	2653	50	06/03/2013	5	10/03/2013	4	1	2
16/03/2013	2013	CIRDES	3500	50	19/03/2013	8	23/03/2013	4	1	2
16/03/2013	2013	CIRDES	3500	50	19/03/2013	8	23/03/2013	4	1	2
16/03/2013	2013	CIRDES	3500	50	19/03/2013	8	23/03/2013	4	1	2
04/05/2013	2013	SAS	1615	50	05/05/2013	8	09/05/2013	4	1	1
04/05/2013	2013	SAS	1615	50	05/05/2013	8	09/05/2013	4	1	1
04/05/2013	2013	SAS	1615	50	05/05/2013	8	09/05/2013	4	1	1
11/05/2013	2013	CIRDES	3500	50	14/05/2013	6	18/05/2013	4	1	1
11/05/2013	2013	CIRDES	3500	50	14/05/2013	6	18/05/2013	4	1	1
11/05/2013	2013	CIRDES	3500	50	14/05/2013	6	18/05/2013	4	1	1
11/05/2013	2013	CIRDES	3500	50	14/05/2013	7	18/05/2013	4	1	2
11/05/2013	2013	CIRDES	3500	50	14/05/2013	7	18/05/2013	4	1	2
11/05/2013	2013	CIRDES	3500	50	14/05/2013	7	18/05/2013	4	1	2
18/05/2013	2013	CIRDES	3500	50	21/05/2013	6	25/05/2013	4	1	1
18/05/2013	2013	CIRDES	3500	50	21/05/2013	6	25/05/2013	4	1	1
18/05/2013	2013	CIRDES	3500	50	19/05/2013	9	23/05/2013	4	1	2
18/05/2013	2013	CIRDES	3500	50	19/05/2013	9	23/05/2013	4	1	2
25/05/2013	2013	CIRDES	3500	50	28/05/2013	8	01/06/2013	4	1	1
25/05/2013	2013	CIRDES	3500	50	28/05/2013	8	01/06/2013	4	1	1
25/05/2013	2013	CIRDES	3500	50	28/05/2013	8	01/06/2013	4	1	1
25/05/2013	2013	CIRDES	3500	50	28/05/2013	8	01/06/2013	4	1	1
01/06/2013	2013	CIRDES	3500	50	02/06/2013	12	06/06/2013	4	1	1
01/06/2013	2013	CIRDES	3500	50	02/06/2013	12	06/06/2013	4	1	1
01/06/2013	2013	CIRDES	3500	50	02/06/2013	12	06/06/2013	4	1	1
01/06/2013	2013	CIRDES	3500	50	02/06/2013	12	06/06/2013	4	1	1
01/06/2013	2013	CIRDES	3500	50	02/06/2013	12	06/06/2013	4	1	1
01/06/2013	2013	CIRDES	3500	50	04/06/2013	5	08/06/2013	4	1	1
01/06/2013	2013	CIRDES	3500	50	04/06/2013	5	08/06/2013	4	1	1
08/06/2013	2013	CIRDES	3500	50	11/06/2013	3	15/06/2013	4	1	2
08/06/2013	2013	CIRDES	3500	50	11/06/2013	3	15/06/2013	4	1	2
29/06/2013	2013	CIRDES	3500	50	02/07/2013	4	06/07/2013	4	1	2
29/06/2013	2013	CIRDES	3500	50	02/07/2013	4	06/07/2013	4	1	2
29/06/2013	2013	CIRDES	3500	50	02/07/2013	4	06/07/2013	4	1	2
06/07/2013	2013	CIRDES	3500	50	10/07/2013	2	14/07/2013	4	1	1
06/07/2013	2013	CIRDES	3500	50	10/07/2013	2	14/07/2013	4	1	1
06/07/2013	2013	CIRDES	3500	50	07/07/2013	11	11/07/2013	4	1	2
06/07/2013	2013	CIRDES	3500	50	07/07/2013	11	11/07/2013	4	1	2
06/07/2013	2013	CIRDES	3500	50	07/07/2013	11	11/07/2013	4	1	2
06/07/2013	2013	CIRDES	3500	50	07/07/2013	11	11/07/2013	4	1	2
14/07/2013	2013	CIRDES	3500	50	16/07/2013	6	20/07/2013	4	1	1
14/07/2013	2013	CIRDES	3500	50	16/07/2013	6	20/07/2013	4	1	1
20/07/2013	2013	CIRDES	3500	50	23/07/2013	4	27/07/2013	4	1	1
20/07/2013	2013	CIRDES	3500	50	23/07/2013	4	27/07/2013	4	1	1
20/07/2013	2013	CIRDES	3500	50	21/07/2013	14	25/07/2013	4	1	2
20/07/2013	2013	CIRDES	3500	50	21/07/2013	14	25/07/2013	4	1	2
20/07/2013	2013	CIRDES	3500	50	21/07/2013	14	25/07/2013	4	1	2
03/08/2013	2013	CIRDES	3500	50	04/08/2013	15	08/08/2013	4	1	1
03/08/2013	2013	CIRDES	3500	50	04/08/2013	15	08/08/2013	4	1	1
03/08/2013	2013	CIRDES	3500	50	04/08/2013	15	08/08/2013	4	1	1
21/08/2013	2013	CIRDES	3500	50	23/08/2013	5	27/08/2013	4	1	1
21/08/2013	2013	CIRDES	3500	50	23/08/2013	5	27/08/2013	4	1	1
21/08/2013	2013	CIRDES	3500	50	23/08/2013	5	27/08/2013	4	1	1
28/08/2013	2013	CIRDES	3500	50	29/08/2013	12	02/09/2013	4	1	1
28/08/2013	2013	CIRDES	3500	50	29/08/2013	12	02/09/2013	4	1	1
02/10/2013	2013	CIRDES	3500	50	06/10/2013	2	10/10/2013	4	1	2
02/10/2013	2013	CIRDES	3500	50	06/10/2013	2	10/10/2013	4	1	2
09/10/2013	2013	CIRDES	3500	50	12/10/2013	9	16/10/2013	4	1	1
09/10/2013	2013	CIRDES	3500	50	12/10/2013	9	16/10/2013	4	1	1
09/10/2013	2013	CIRDES	3500	50	12/10/2013	9	16/10/2013	4	1	1
09/10/2013	2013	CIRDES	3500	50	12/10/2013	6	16/10/2013	4	1	2
09/10/2013	2013	CIRDES	3500	50	12/10/2013	6	16/10/2013	4	1	2
09/10/2013	2013	CIRDES	3500	50	12/10/2013	6	16/10/2013	4	1	2
09/10/2013	2013	CIRDES	3500	50	13/10/2013	3	17/10/2013	4	1	2
09/10/2013	2013	CIRDES	3500	50	13/10/2013	3	17/10/2013	4	1	2
23/10/2013	2013	CIRDES	5000	50	27/10/2013	6	31/10/2013	4	1	1
23/10/2013	2013	CIRDES	5000	50	27/10/2013	6	31/10/2013	4	1	1
23/10/2013	2013	CIRDES	5000	50	26/10/2013	14	30/10/2013	4	1	2
23/10/2013	2013	CIRDES	5000	50	26/10/2013	14	30/10/2013	4	1	2
23/10/2013	2013	CIRDES	5000	50	26/10/2013	14	30/10/2013	4	1	2
23/10/2013	2013	CIRDES	5000	50	26/10/2013	14	30/10/2013	4	1	2
23/10/2013	2013	CIRDES	5000	50	26/10/2013	14	30/10/2013	4	1	2
23/10/2013	2013	CIRDES	5000	50	26/10/2013	14	30/10/2013	4	1	2
23/10/2013	2013	CIRDES	5000	50	26/10/2013	14	30/10/2013	4	1	2
23/10/2013	2013	CIRDES	5000	50	27/10/2013	13	31/10/2013	4	1	2
23/10/2013	2013	CIRDES	5000	50	27/10/2013	13	31/10/2013	4	1	2
23/10/2013	2013	CIRDES	5000	50	27/10/2013	13	31/10/2013	4	1	2
30/10/2013	2013	CIRDES	5000	50	01/11/2013	4	05/11/2013	4	1	1
30/10/2013	2013	CIRDES	5000	50	01/11/2013	4	05/11/2013	4	1	1
30/10/2013	2013	CIRDES	5000	50	03/11/2013	2	07/11/2013	4	1	2
30/10/2013	2013	CIRDES	5000	50	03/11/2013	2	07/11/2013	4	1	2
06/11/2013	2013	CIRDES	5000	50	08/11/2013	14	12/11/2013	4	1	2
06/11/2013	2013	CIRDES	5000	50	08/11/2013	14	12/11/2013	4	1	2
06/11/2013	2013	CIRDES	5000	50	10/11/2013	3	14/11/2013	4	1	2
06/11/2013	2013	CIRDES	5000	50	10/11/2013	3	14/11/2013	4	1	2
06/11/2013	2013	CIRDES	5000	50	10/11/2013	3	14/11/2013	4	1	2
10/11/2013	2013	SAS	1749	50	11/11/2013	15	15/11/2013	4	1	1
10/11/2013	2013	SAS	1749	50	11/11/2013	15	15/11/2013	4	1	1
13/11/2013	2013	CIRDES	5000	50	16/11/2013	4	20/11/2013	4	1	2
13/11/2013	2013	CIRDES	5000	50	16/11/2013	4	20/11/2013	4	1	2
18/12/2013	2013	CIRDES	7500	50	20/12/2013	8	24/12/2013	4	1	1
18/12/2013	2013	CIRDES	7500	50	20/12/2013	8	24/12/2013	4	1	1
18/12/2013	2013	CIRDES	7500	50	20/12/2013	7	24/12/2013	4	1	2
18/12/2013	2013	CIRDES	7500	50	20/12/2013	7	24/12/2013	4	1	2
18/12/2013	2013	CIRDES	7500	50	20/12/2013	7	24/12/2013	4	1	2
18/12/2013	2013	CIRDES	7500	50	20/12/2013	7	24/12/2013	4	1	2
25/12/2013	2013	CIRDES	7500	50	28/12/2013	11	01/01/2014	4	1	2
25/12/2013	2013	CIRDES	7500	50	28/12/2013	11	01/01/2014	4	1	2
08/01/2014	2014	CIRDES	7500	50	11/01/2014	4	15/01/2014	4	1	1
08/01/2014	2014	CIRDES	7500	50	11/01/2014	4	15/01/2014	4	1	1
08/01/2014	2014	CIRDES	7500	50	11/01/2014	4	15/01/2014	4	1	1
08/01/2014	2014	CIRDES	7500	50	10/01/2014	6	14/01/2014	4	1	2
08/01/2014	2014	CIRDES	7500	50	10/01/2014	6	14/01/2014	4	1	2
08/01/2014	2014	CIRDES	7500	50	10/01/2014	6	14/01/2014	4	1	2
15/01/2014	2014	CIRDES	7500	50	16/01/2014	16	20/01/2014	4	1	2
15/01/2014	2014	CIRDES	7500	50	16/01/2014	16	20/01/2014	4	1	2
15/01/2014	2014	CIRDES	7500	50	16/01/2014	16	20/01/2014	4	1	2
15/01/2014	2014	CIRDES	7500	50	16/01/2014	16	20/01/2014	4	1	2
15/01/2014	2014	CIRDES	7500	50	16/01/2014	16	20/01/2014	4	1	2
15/01/2014	2014	CIRDES	7500	50	16/01/2014	16	20/01/2014	4	1	2
19/01/2014	2014	SAS	1952	50	21/01/2014	8	25/01/2014	4	1	1
19/01/2014	2014	SAS	1952	50	21/01/2014	8	25/01/2014	4	1	1
22/01/2014	2014	CIRDES	7500	50	24/01/2014	12	28/01/2014	4	1	1
22/01/2014	2014	CIRDES	7500	50	24/01/2014	12	28/01/2014	4	1	1
29/01/2014	2014	CIRDES	7500	50	31/01/2014	12	04/02/2014	4	1	1
29/01/2014	2014	CIRDES	7500	50	31/01/2014	12	04/02/2014	4	1	1
29/01/2014	2014	CIRDES	7500	50	31/01/2014	12	04/02/2014	4	1	1
29/01/2014	2014	CIRDES	7500	50	01/02/2014	5	05/02/2014	4	1	2
29/01/2014	2014	CIRDES	7500	50	01/02/2014	5	05/02/2014	4	1	2
05/02/2014	2014	CIRDES	7500	50	06/02/2014	8	10/02/2014	4	1	2
05/02/2014	2014	CIRDES	7500	50	06/02/2014	8	10/02/2014	4	1	2
05/02/2014	2014	CIRDES	7500	50	06/02/2014	8	10/02/2014	4	1	2
05/02/2014	2014	CIRDES	7500	50	07/02/2014	8	11/02/2014	4	1	2
05/02/2014	2014	CIRDES	7500	50	07/02/2014	8	11/02/2014	4	1	2
05/02/2014	2014	CIRDES	7500	50	07/02/2014	8	11/02/2014	4	1	2
19/02/2014	2014	CIRDES	7500	50	22/02/2014	7	26/02/2014	4	1	1
19/02/2014	2014	CIRDES	7500	50	22/02/2014	7	26/02/2014	4	1	1
23/02/2014	2014	SAS	1777	50	25/02/2014	7	01/03/2014	4	1	1
23/02/2014	2014	SAS	1777	50	25/02/2014	7	01/03/2014	4	1	1
26/02/2014	2014	CIRDES	7500	50	01/03/2014	2	05/03/2014	4	1	1
26/02/2014	2014	CIRDES	7500	50	01/03/2014	2	05/03/2014	4	1	1
26/02/2014	2014	CIRDES	7500	50	01/03/2014	7	05/03/2014	4	1	2
26/02/2014	2014	CIRDES	7500	50	01/03/2014	7	05/03/2014	4	1	2
26/02/2014	2014	CIRDES	7500	50	01/03/2014	7	05/03/2014	4	1	2
02/03/2014	2014	SAS	1805	50	03/03/2014	3	07/03/2014	4	1	1
02/03/2014	2014	SAS	1805	50	03/03/2014	3	07/03/2014	4	1	1
02/03/2014	2014	SAS	1805	50	03/03/2014	3	07/03/2014	4	1	1
05/03/2014	2014	CIRDES	7500	50	07/03/2014	6	11/03/2014	4	1	2
05/03/2014	2014	CIRDES	7500	50	07/03/2014	6	11/03/2014	4	1	2
12/03/2014	2014	CIRDES	7500	50	16/03/2014	3	20/03/2014	4	1	1
12/03/2014	2014	CIRDES	7500	50	16/03/2014	3	20/03/2014	4	1	1
12/03/2014	2014	CIRDES	7500	50	13/03/2014	10	17/03/2014	4	1	2
12/03/2014	2014	CIRDES	7500	50	13/03/2014	10	17/03/2014	4	1	2
16/03/2014	2014	SAS	3125	50	17/03/2014	7	21/03/2014	4	1	2
16/03/2014	2014	SAS	3125	50	17/03/2014	7	21/03/2014	4	1	2
19/03/2014	2014	CIRDES	7500	50	20/03/2014	7	24/03/2014	4	1	1
19/03/2014	2014	CIRDES	7500	50	20/03/2014	7	24/03/2014	4	1	1
19/03/2014	2014	CIRDES	7500	50	20/03/2014	7	24/03/2014	4	1	1
23/03/2014	2014	SAS	1881	50	25/03/2014	10	29/03/2014	4	1	1
23/03/2014	2014	SAS	1881	50	25/03/2014	10	29/03/2014	4	1	1
23/03/2014	2014	SAS	3137	50	25/03/2014	9	29/03/2014	4	1	2
23/03/2014	2014	SAS	3137	50	25/03/2014	9	29/03/2014	4	1	2
09/04/2014	2014	CIRDES	9500	50	12/04/2014	8	16/04/2014	4	1	2
09/04/2014	2014	CIRDES	9500	50	12/04/2014	8	16/04/2014	4	1	2
13/04/2014	2014	SAS	3011	50	15/04/2014	6	19/04/2014	4	1	2
13/04/2014	2014	SAS	3011	50	15/04/2014	6	19/04/2014	4	1	2
16/04/2014	2014	CIRDES	10500	50	18/04/2014	17	22/04/2014	4	1	1
16/04/2014	2014	CIRDES	10500	50	18/04/2014	17	22/04/2014	4	1	1
16/04/2014	2014	CIRDES	10500	50	18/04/2014	17	22/04/2014	4	1	1
16/04/2014	2014	CIRDES	10500	50	18/04/2014	17	22/04/2014	4	1	1
16/04/2014	2014	CIRDES	9500	50	18/04/2014	17	22/04/2014	4	1	2
16/04/2014	2014	CIRDES	9500	50	18/04/2014	17	22/04/2014	4	1	2
16/04/2014	2014	CIRDES	9500	50	18/04/2014	17	22/04/2014	4	1	2
16/04/2014	2014	CIRDES	9500	50	18/04/2014	17	22/04/2014	4	1	2
27/04/2014	2014	SAS	1831	50	28/04/2014	8	02/05/2014	4	1	2
27/04/2014	2014	SAS	1831	50	28/04/2014	8	02/05/2014	4	1	2
27/04/2014	2014	SAS	1831	50	28/04/2014	8	02/05/2014	4	1	2
27/04/2014	2014	SAS	1831	50	28/04/2014	8	02/05/2014	4	1	2
30/04/2014	2014	CIRDES	14500	50	01/05/2014	23	05/05/2014	4	1	2
30/04/2014	2014	CIRDES	14500	50	01/05/2014	23	05/05/2014	4	1	2
30/04/2014	2014	CIRDES	14500	50	01/05/2014	23	05/05/2014	4	1	2
11/05/2014	2014	SAS	1793	50	11/05/2014	9	15/05/2014	4	1	1
11/05/2014	2014	SAS	1793	50	11/05/2014	9	15/05/2014	4	1	1
11/05/2014	2014	SAS	1793	50	11/05/2014	9	15/05/2014	4	1	1
11/05/2014	2014	SAS	1793	50	13/05/2014	2	17/05/2014	4	1	1
11/05/2014	2014	SAS	1793	50	13/05/2014	2	17/05/2014	4	1	1
21/05/2014	2014	CIRDES	9000	50	22/05/2014	13	26/05/2014	4	1	1
21/05/2014	2014	CIRDES	9000	50	22/05/2014	13	26/05/2014	4	1	1
01/06/2014	2014	SAS	1965	50	02/06/2014	9	06/06/2014	4	1	1
01/06/2014	2014	SAS	1965	50	02/06/2014	9	06/06/2014	4	1	1
01/06/2014	2014	SAS	1965	50	02/06/2014	9	06/06/2014	4	1	1
01/06/2014	2014	SAS	3134	0	02/06/2014	8	06/06/2014	4	1	2
01/06/2014	2014	SAS	3134	0	02/06/2014	8	06/06/2014	4	1	2
04/06/2014	2014	CIRDES	9000	50	06/06/2014	7	10/06/2014	4	1	1
04/06/2014	2014	CIRDES	9000	50	06/06/2014	7	10/06/2014	4	1	1
08/06/2014	2014	SAS	3175	50	08/06/2014	3	12/06/2014	4	1	1
08/06/2014	2014	SAS	3175	50	08/06/2014	3	12/06/2014	4	1	1
08/06/2014	2014	SAS	1660	50	09/06/2014	6	13/06/2014	4	1	2
08/06/2014	2014	SAS	1660	50	09/06/2014	6	13/06/2014	4	1	2
11/06/2014	2014	CIRDES	9000	50	13/06/2014	13	17/06/2014	4	1	1
11/06/2014	2014	CIRDES	9000	50	13/06/2014	13	17/06/2014	4	1	1
11/06/2014	2014	CIRDES	9000	50	13/06/2014	13	17/06/2014	4	1	1
15/06/2014	2014	SAS	1696	50	17/06/2014	2	21/06/2014	4	1	1
15/06/2014	2014	SAS	1696	50	17/06/2014	2	21/06/2014	4	1	1
15/06/2014	2014	SAS	1531	50	16/06/2014	11	20/06/2014	4	1	2
15/06/2014	2014	SAS	1531	50	16/06/2014	11	20/06/2014	4	1	2
15/06/2014	2014	SAS	1531	50	16/06/2014	11	20/06/2014	4	1	2
22/06/2014	2014	SAS	3094	50	23/06/2014	11	27/06/2014	4	1	1
22/06/2014	2014	SAS	3094	50	23/06/2014	11	27/06/2014	4	1	1
22/06/2014	2014	SAS	3094	50	23/06/2014	11	27/06/2014	4	1	1
22/06/2014	2014	SAS	3094	50	23/06/2014	11	27/06/2014	4	1	1
22/06/2014	2014	SAS	3094	50	23/06/2014	11	27/06/2014	4	1	1
25/06/2014	2014	CIRDES	9000	50	26/06/2014	13	30/06/2014	4	1	1
25/06/2014	2014	CIRDES	9000	50	26/06/2014	13	30/06/2014	4	1	1
25/06/2014	2014	CIRDES	9000	50	26/06/2014	13	30/06/2014	4	1	1
25/06/2014	2014	CIRDES	9000	50	26/06/2014	13	30/06/2014	4	1	1
25/06/2014	2014	CIRDES	9000	50	26/06/2014	13	30/06/2014	4	1	1
25/06/2014	2014	CIRDES	9000	50	26/06/2014	13	30/06/2014	4	1	1
25/06/2014	2014	CIRDES	9000	50	26/06/2014	13	30/06/2014	4	1	1
02/07/2014	2014	CIRDES	9000	50	03/07/2014	14	07/07/2014	4	1	1
02/07/2014	2014	CIRDES	9000	50	03/07/2014	14	07/07/2014	4	1	1
02/07/2014	2014	CIRDES	9000	50	03/07/2014	14	07/07/2014	4	1	1
06/07/2014	2014	SAS	1905	50	08/07/2014	10	12/07/2014	4	1	2
06/07/2014	2014	SAS	1905	50	08/07/2014	10	12/07/2014	4	1	2
09/07/2014	2014	CIRDES	9000	50	10/07/2014	5	14/07/2014	4	1	1
09/07/2014	2014	CIRDES	9000	50	10/07/2014	5	14/07/2014	4	1	1
09/07/2014	2014	CIRDES	9000	50	10/07/2014	14	14/07/2014	4	1	2
09/07/2014	2014	CIRDES	9000	50	10/07/2014	14	14/07/2014	4	1	2
09/07/2014	2014	CIRDES	9000	50	11/07/2014	11	15/07/2014	4	1	2
09/07/2014	2014	CIRDES	9000	50	11/07/2014	11	15/07/2014	4	1	2
09/07/2014	2014	CIRDES	9000	50	11/07/2014	11	15/07/2014	4	1	2
09/07/2014	2014	CIRDES	9000	50	11/07/2014	11	15/07/2014	4	1	2
16/07/2014	2014	CIRDES	9000	50	17/07/2014	21	21/07/2014	4	1	2
16/07/2014	2014	CIRDES	9000	50	17/07/2014	21	21/07/2014	4	1	2
16/07/2014	2014	CIRDES	9000	50	17/07/2014	21	21/07/2014	4	1	2
21/07/2014	2014	SAS	1628	50	21/07/2014	16	25/07/2014	4	1	2
21/07/2014	2014	SAS	1628	50	21/07/2014	16	25/07/2014	4	1	2
25/07/2014	2014	CIRDES	9000	50	27/07/2014	5	31/07/2014	4	1	1
25/07/2014	2014	CIRDES	9000	50	27/07/2014	5	31/07/2014	4	1	1
13/08/2014	2014	CIRDES	7500	50	15/08/2014	7	19/08/2014	4	1	1
13/08/2014	2014	CIRDES	7500	50	15/08/2014	7	19/08/2014	4	1	1
13/08/2014	2014	CIRDES	7500	50	15/08/2014	9	19/08/2014	4	1	2
13/08/2014	2014	CIRDES	7500	50	15/08/2014	9	19/08/2014	4	1	2
13/08/2014	2014	CIRDES	7500	50	15/08/2014	9	19/08/2014	4	1	2
13/08/2014	2014	CIRDES	7500	50	15/08/2014	9	19/08/2014	4	1	2
13/08/2014	2014	CIRDES	7500	50	16/08/2014	4	20/08/2014	4	1	2
13/08/2014	2014	CIRDES	7500	50	16/08/2014	4	20/08/2014	4	1	2
20/08/2014	2014	CIRDES	6000	50	22/08/2014	5	26/08/2014	4	1	1
20/08/2014	2014	CIRDES	6000	50	22/08/2014	5	26/08/2014	4	1	1
20/08/2014	2014	CIRDES	6000	50	22/08/2014	5	26/08/2014	4	1	1
24/08/2014	2014	SAS	1770	50	26/08/2014	3	30/08/2014	4	1	2
24/08/2014	2014	SAS	1770	50	26/08/2014	3	30/08/2014	4	1	2
27/08/2014	2014	CIRDES	6000	50	28/08/2014	12	01/09/2014	4	1	1
27/08/2014	2014	CIRDES	6000	50	28/08/2014	12	01/09/2014	4	1	1
27/08/2014	2014	CIRDES	6000	50	28/08/2014	12	01/09/2014	4	1	1
27/08/2014	2014	CIRDES	6000	50	29/08/2014	7	02/09/2014	4	1	1
27/08/2014	2014	CIRDES	6000	50	29/08/2014	7	02/09/2014	4	1	1
27/08/2014	2014	CIRDES	6000	50	29/08/2014	3	02/09/2014	4	1	2
27/08/2014	2014	CIRDES	6000	50	29/08/2014	3	02/09/2014	4	1	2
03/09/2014	2014	CIRDES	6000	50	05/09/2014	5	09/09/2014	4	1	1
03/09/2014	2014	CIRDES	6000	50	05/09/2014	5	09/09/2014	4	1	1
03/09/2014	2014	CIRDES	6000	50	05/09/2014	11	09/09/2014	4	1	2
03/09/2014	2014	CIRDES	6000	50	05/09/2014	11	09/09/2014	4	1	2
03/09/2014	2014	CIRDES	6000	50	05/09/2014	11	09/09/2014	4	1	2
03/09/2014	2014	CIRDES	6000	50	05/09/2014	11	09/09/2014	4	1	2
03/09/2014	2014	CIRDES	6000	50	05/09/2014	11	09/09/2014	4	1	2
03/09/2014	2014	CIRDES	6000	50	05/09/2014	11	09/09/2014	4	1	2
10/09/2014	2014	CIRDES	7500	50	12/09/2014	7	16/09/2014	4	1	1
10/09/2014	2014	CIRDES	7500	50	12/09/2014	7	16/09/2014	4	1	1
10/09/2014	2014	CIRDES	7500	50	11/09/2014	12	15/09/2014	4	1	2
10/09/2014	2014	CIRDES	7500	50	11/09/2014	12	15/09/2014	4	1	2
10/09/2014	2014	CIRDES	7500	50	12/09/2014	3	16/09/2014	4	1	2
10/09/2014	2014	CIRDES	7500	50	12/09/2014	3	16/09/2014	4	1	2
17/09/2014	2014	CIRDES	7500	50	19/09/2014	5	23/09/2014	4	1	1
17/09/2014	2014	CIRDES	7500	50	19/09/2014	5	23/09/2014	4	1	1
21/09/2014	2014	SAS	3292	50	22/09/2014	4	26/09/2014	4	1	1
21/09/2014	2014	SAS	3292	50	22/09/2014	4	26/09/2014	4	1	1
21/09/2014	2014	SAS	1712	50	23/09/2014	6	27/09/2014	4	1	2
21/09/2014	2014	SAS	1712	50	23/09/2014	6	27/09/2014	4	1	2
05/05/2012	2012	CIRDES	2500	50	06/05/2012	2	11/05/2012	5	1	1
05/05/2012	2012	CIRDES	2500	50	07/05/2012	1	12/05/2012	5	1	2
05/05/2012	2012	SAS	1105	50	07/05/2012	3	12/05/2012	5	1	1
12/05/2012	2012	CIRDES	2500	50	13/05/2012	2	18/05/2012	5	1	1
12/05/2012	2012	CIRDES	2500	50	14/05/2012	4	19/05/2012	5	1	2
26/05/2012	2012	CIRDES	2500	50	27/05/2012	2	01/06/2012	5	1	1
26/05/2012	2012	CIRDES	2500	50	29/05/2012	4	03/06/2012	5	1	1
02/06/2012	2012	CIRDES	2500	50	04/06/2012	3	09/06/2012	5	1	1
09/06/2012	2012	CIRDES	2500	50	10/06/2012	6	15/06/2012	5	1	2
30/06/2012	2012	CIRDES	2650	50	02/07/2012	3	07/07/2012	5	1	1
08/07/2012	2012	CIRDES	2650	50	08/07/2012	4	13/07/2012	5	1	1
08/07/2012	2012	CIRDES	2650	50	12/07/2012	2	17/07/2012	5	1	1
08/07/2012	2012	CIRDES	2650	50	08/07/2012	5	13/07/2012	5	1	2
21/07/2012	2012	CIRDES	2650	50	22/07/2012	7	27/07/2012	5	1	1
04/08/2012	2012	CIRDES	2650	50	04/08/2012	7	09/08/2012	5	1	2
04/08/2012	2012	CIRDES	2650	50	05/08/2012	14	10/08/2012	5	1	2
04/08/2012	2012	CIRDES	2650	50	06/08/2012	8	11/08/2012	5	1	2
25/08/2012	2012	CIRDES	2500	50	27/08/2012	2	01/09/2012	5	1	1
01/09/2012	2012	CIRDES	2500	50	03/09/2012	3	08/09/2012	5	1	1
08/09/2012	2012	CIRDES	2500	50	08/09/2012	11	13/09/2012	5	1	1
15/09/2012	2012	CIRDES	2500	50	15/09/2012	3	20/09/2012	5	1	2
15/09/2012	2012	CIRDES	2500	50	17/09/2012	4	22/09/2012	5	1	2
22/09/2012	2012	CIRDES	2500	50	25/09/2012	1	30/09/2012	5	1	1
29/09/2012	2012	CIRDES	2500	50	29/09/2012	2	04/10/2012	5	1	2
29/09/2012	2012	CIRDES	2500	50	02/10/2012	1	07/10/2012	5	1	2
29/09/2012	2012	CIRDES	2500	50	02/10/2012	2	07/10/2012	5	1	1
06/10/2012	2012	CIRDES	2500	50	08/10/2012	3	13/10/2012	5	1	2
13/10/2012	2012	CIRDES	2500	50	13/10/2012	9	18/10/2012	5	1	1
13/10/2012	2012	CIRDES	2500	50	15/10/2012	7	20/10/2012	5	1	2
03/11/2012	2012	CIRDES	2500	50	03/11/2012	6	08/11/2012	5	1	1
03/11/2012	2012	CIRDES	2500	50	05/11/2012	2	10/11/2012	5	1	2
10/11/2012	2012	CIRDES	2500	50	12/11/2012	3	17/11/2012	5	1	1
10/11/2012	2012	CIRDES	2500	50	13/11/2012	1	18/11/2012	5	1	1
17/11/2012	2012	CIRDES	2500	50	17/11/2012	4	22/11/2012	5	1	2
17/11/2012	2012	CIRDES	2500	50	19/11/2012	3	24/11/2012	5	1	2
24/11/2012	2012	CIRDES	2500	50	26/11/2012	9	01/12/2012	5	1	1
01/12/2012	2012	CIRDES	2500	50	03/12/2012	2	08/12/2012	5	1	2
08/12/2012	2012	CIRDES	2500	50	10/12/2012	7	15/12/2012	5	1	1
08/12/2012	2012	CIRDES	2500	50	08/12/2012	2	13/12/2012	5	1	2
08/12/2012	2012	CIRDES	2500	50	11/12/2012	5	16/12/2012	5	1	2
15/12/2012	2012	CIRDES	2500	50	17/12/2012	3	22/12/2012	5	1	1
22/12/2012	2012	CIRDES	2500	50	23/12/2012	2	28/12/2012	5	1	1
22/12/2012	2012	CIRDES	2500	50	25/12/2012	1	30/12/2012	5	1	1
05/01/2013	2013	CIRDES	2500	50	08/01/2013	2	13/01/2013	5	1	1
05/01/2013	2013	CIRDES	2500	50	07/01/2013	1	12/01/2013	5	1	2
05/01/2013	2013	CIRDES	2500	50	08/01/2013	1	13/01/2013	5	1	2
19/01/2013	2013	CIRDES	2500	50	21/01/2013	2	26/01/2013	5	1	1
16/02/2013	2013	CIRDES	3500	50	16/02/2013	4	21/02/2013	5	1	1
23/02/2013	2013	CIRDES	3500	50	26/02/2013	4	03/03/2013	5	1	1
23/02/2013	2013	CIRDES	3500	50	25/02/2013	6	02/03/2013	5	1	2
02/03/2013	2013	CIRDES	3500	50	02/03/2013	6	07/03/2013	5	1	2
02/03/2013	2013	CIRDES	3500	50	06/03/2013	2	11/03/2013	5	1	2
04/03/2013	2013	SAS	2314	50	04/03/2013	8	09/03/2013	5	1	1
04/03/2013	2013	SAS	2314	50	05/03/2013	4	10/03/2013	5	1	1
04/03/2013	2013	SAS	2653	50	05/03/2013	2	10/03/2013	5	1	2
04/03/2013	2013	SAS	2653	50	06/03/2013	5	11/03/2013	5	1	2
09/03/2013	2013	CIRDES	3500	50	11/03/2013	4	16/03/2013	5	1	1
16/03/2013	2013	CIRDES	3500	50	19/03/2013	2	24/03/2013	5	1	1
16/03/2013	2013	CIRDES	3500	50	19/03/2013	8	24/03/2013	5	1	2
25/03/2013	2013	SAS	1468	50	26/03/2013	2	31/03/2013	5	1	1
30/03/2013	2013	CIRDES	3500	50	03/04/2013	2	08/04/2013	5	1	1
06/04/2013	2013	CIRDES	3500	50	09/04/2013	4	14/04/2013	5	1	2
06/04/2013	2013	CIRDES	3500	50	10/04/2013	1	15/04/2013	5	1	2
20/04/2013	2013	CIRDES	3500	50	23/04/2013	3	28/04/2013	5	1	2
20/04/2013	2013	CIRDES	3500	50	22/04/2013	3	27/04/2013	5	1	1
20/04/2013	2013	CIRDES	3500	50	24/04/2013	1	29/04/2013	5	1	1
20/04/2013	2013	SAS	1583	50	22/04/2013	6	27/04/2013	5	1	1
27/04/2013	2013	CIRDES	3500	50	07/05/2013	6	12/05/2013	5	1	2
04/05/2013	2013	CIRDES	3500	50	07/05/2013	2	12/05/2013	5	1	1
04/05/2013	2013	SAS	1615	50	04/05/2013	2	09/05/2013	5	1	1
04/05/2013	2013	SAS	1615	50	06/05/2013	2	11/05/2013	5	1	1
18/05/2013	2013	CIRDES	3500	50	21/05/2013	6	26/05/2013	5	1	1
01/06/2013	2013	CIRDES	3500	50	04/06/2013	3	09/06/2013	5	1	2
15/06/2013	2013	CIRDES	3500	50	17/06/2013	4	22/06/2013	5	1	1
15/06/2013	2013	CIRDES	3500	50	19/06/2013	4	24/06/2013	5	1	1
15/06/2013	2013	CIRDES	3500	50	15/06/2013	1	20/06/2013	5	1	2
15/06/2013	2013	CIRDES	3500	50	20/06/2013	2	25/06/2013	5	1	2
22/06/2013	2013	CIRDES	3500	50	22/06/2013	2	27/06/2013	5	1	2
22/06/2013	2013	CIRDES	3500	50	25/06/2013	2	30/06/2013	5	1	2
29/06/2013	2013	CIRDES	3500	50	29/06/2013	7	04/07/2013	5	1	1
29/06/2013	2013	CIRDES	3500	50	01/07/2013	3	06/07/2013	5	1	1
06/07/2013	2013	CIRDES	3500	50	06/07/2013	4	11/07/2013	5	1	1
06/07/2013	2013	CIRDES	3500	50	09/07/2013	1	14/07/2013	5	1	1
06/07/2013	2013	CIRDES	3500	50	06/07/2013	4	11/07/2013	5	1	2
14/07/2013	2013	CIRDES	3500	50	15/07/2013	5	20/07/2013	5	1	1
14/07/2013	2013	CIRDES	3500	50	16/07/2013	7	21/07/2013	5	1	2
20/07/2013	2013	CIRDES	3500	50	20/07/2013	3	25/07/2013	5	1	1
20/07/2013	2013	CIRDES	3500	50	22/07/2013	3	27/07/2013	5	1	1
20/07/2013	2013	CIRDES	3500	50	23/07/2013	4	28/07/2013	5	1	1
03/08/2013	2013	CIRDES	3500	50	05/08/2013	4	10/08/2013	5	1	1
28/08/2013	2013	CIRDES	3500	50	30/08/2013	10	04/09/2013	5	1	1
28/08/2013	2013	CIRDES	3500	50	28/08/2013	8	02/09/2013	5	1	2
28/08/2013	2013	CIRDES	3500	50	30/08/2013	7	04/09/2013	5	1	2
02/10/2013	2013	CIRDES	3500	50	03/10/2013	3	08/10/2013	5	1	1
02/10/2013	2013	CIRDES	3500	50	05/10/2013	6	10/10/2013	5	1	2
06/10/2013	2013	SAS	1819	50	07/10/2013	2	12/10/2013	5	1	1
09/10/2013	2013	CIRDES	3500	50	14/10/2013	2	19/10/2013	5	1	2
23/10/2013	2013	CIRDES	5000	50	27/10/2013	13	01/11/2013	5	1	2
30/10/2013	2013	CIRDES	5000	50	01/11/2013	4	06/11/2013	5	1	1
30/10/2013	2013	CIRDES	5000	50	31/10/2013	2	05/11/2013	5	1	2
30/10/2013	2013	CIRDES	5000	50	05/11/2013	1	10/11/2013	5	1	2
06/11/2013	2013	CIRDES	5000	50	09/11/2013	2	14/11/2013	5	1	1
06/11/2013	2013	CIRDES	5000	50	09/11/2013	2	14/11/2013	5	1	2
13/11/2013	2013	CIRDES	5000	50	14/11/2013	4	19/11/2013	5	1	2
20/11/2013	2013	CIRDES	5000	50	22/11/2013	1	27/11/2013	5	1	1
24/11/2013	2013	SAS	1642	50	24/11/2013	17	29/11/2013	5	1	1
27/11/2013	2013	CIRDES	5000	50	30/11/2013	1	05/12/2013	5	1	1
11/12/2013	2013	CIRDES	7500	50	14/12/2013	4	19/12/2013	5	1	1
18/12/2013	2013	CIRDES	7500	50	21/12/2013	4	26/12/2013	5	1	2
08/01/2014	2014	CIRDES	7500	50	11/01/2014	4	16/01/2014	5	1	1
08/01/2014	2014	CIRDES	7500	50	10/01/2014	6	15/01/2014	5	1	2
15/01/2014	2014	CIRDES	7500	50	19/01/2014	2	24/01/2014	5	1	1
19/01/2014	2014	SAS	1952	50	20/01/2014	7	25/01/2014	5	1	1
19/01/2014	2014	SAS	1952	50	22/01/2014	2	27/01/2014	5	1	1
19/01/2014	2014	SAS	1598	50	20/01/2014	3	25/01/2014	5	1	2
19/01/2014	2014	SAS	1598	50	21/01/2014	3	26/01/2014	5	1	2
19/01/2014	2014	SAS	1598	50	23/01/2014	1	28/01/2014	5	1	2
29/01/2014	2014	CIRDES	7500	50	29/01/2014	8	03/02/2014	5	1	1
02/02/2014	2014	SAS	1940	50	02/02/2014	3	07/02/2014	5	1	1
02/02/2014	2014	SAS	1940	50	07/02/2014	3	12/02/2014	5	1	1
02/02/2014	2014	SAS	3129	50	07/02/2014	5	12/02/2014	5	1	2
05/02/2014	2014	CIRDES	7500	50	06/02/2014	4	11/02/2014	5	1	1
05/02/2014	2014	CIRDES	7500	50	07/02/2014	8	12/02/2014	5	1	1
12/02/2014	2014	CIRDES	7500	50	13/02/2014	1	18/02/2014	5	1	1
12/02/2014	2014	CIRDES	7500	50	17/02/2014	1	22/02/2014	5	1	2
16/02/2014	2014	SAS	1911	50	20/02/2014	2	25/02/2014	5	1	1
19/02/2014	2014	CIRDES	7500	50	20/02/2014	7	25/02/2014	5	1	1
19/02/2014	2014	CIRDES	7500	50	22/02/2014	5	27/02/2014	5	1	2
23/02/2014	2014	SAS	1777	50	25/02/2014	7	02/03/2014	5	1	1
23/02/2014	2014	SAS	1777	50	26/02/2014	1	03/03/2014	5	1	1
02/03/2014	2014	SAS	1805	50	03/03/2014	2	08/03/2014	5	1	1
02/03/2014	2014	SAS	3403	50	04/03/2014	4	09/03/2014	5	1	2
05/03/2014	2014	CIRDES	7500	50	09/03/2014	1	14/03/2014	5	1	1
09/03/2014	2014	SAS	3229	50	10/03/2014	3	15/03/2014	5	1	1
09/03/2014	2014	SAS	1500	50	09/03/2014	2	14/03/2014	5	1	2
09/03/2014	2014	SAS	1500	50	12/03/2014	5	17/03/2014	5	1	2
09/03/2014	2014	SAS	1500	50	12/03/2014	5	17/03/2014	5	1	2
12/03/2014	2014	CIRDES	7500	50	17/03/2014	3	22/03/2014	5	1	1
12/03/2014	2014	CIRDES	7500	50	15/03/2014	8	20/03/2014	5	1	2
16/03/2014	2014	SAS	1929	50	19/03/2014	2	24/03/2014	5	1	1
16/03/2014	2014	SAS	3125	50	16/03/2014	8	21/03/2014	5	1	2
16/03/2014	2014	SAS	3125	50	19/03/2014	2	24/03/2014	5	1	2
19/03/2014	2014	CIRDES	7500	50	22/03/2014	1	27/03/2014	5	1	2
19/03/2014	2014	CIRDES	7500	50	23/03/2014	1	28/03/2014	5	1	2
23/03/2014	2014	SAS	3137	50	27/03/2014	1	01/04/2014	5	1	2
30/03/2014	2014	SAS	1959	50	02/04/2014	1	07/04/2014	5	1	1
30/03/2014	2014	SAS	3180	50	31/03/2014	5	05/04/2014	5	1	2
02/04/2014	2014	CIRDES	10500	50	02/04/2014	4	07/04/2014	5	1	1
02/04/2014	2014	CIRDES	9500	50	05/04/2014	9	10/04/2014	5	1	2
06/04/2014	2014	SAS	2851	50	08/04/2014	1	13/04/2014	5	1	2
09/04/2014	2014	CIRDES	10500	50	10/04/2014	2	15/04/2014	5	1	1
09/04/2014	2014	CIRDES	9500	50	09/04/2014	8	14/04/2014	5	1	2
09/04/2014	2014	CIRDES	9500	50	11/04/2014	7	16/04/2014	5	1	2
09/04/2014	2014	CIRDES	9500	50	12/04/2014	8	17/04/2014	5	1	2
13/04/2014	2014	SAS	1803	50	13/04/2014	1	18/04/2014	5	1	1
13/04/2014	2014	SAS	1803	50	14/04/2014	3	19/04/2014	5	1	1
16/04/2014	2014	CIRDES	10500	50	19/04/2014	1	24/04/2014	5	1	1
16/04/2014	2014	CIRDES	9500	50	17/04/2014	15	22/04/2014	5	1	2
23/04/2014	2014	CIRDES	10500	50	23/04/2014	4	28/04/2014	5	1	1
23/04/2014	2014	CIRDES	10500	50	24/04/2014	8	29/04/2014	5	1	1
23/04/2014	2014	CIRDES	10500	50	25/04/2014	4	30/04/2014	5	1	1
23/04/2014	2014	CIRDES	10500	50	27/04/2014	1	02/05/2014	5	1	1
27/04/2014	2014	SAS	3484	50	27/04/2014	1	02/05/2014	5	1	1
27/04/2014	2014	SAS	1831	50	27/04/2014	3	02/05/2014	5	1	2
27/04/2014	2014	SAS	1831	50	29/04/2014	7	04/05/2014	5	1	2
30/04/2014	2014	CIRDES	14500	50	02/05/2014	4	07/05/2014	5	1	2
04/05/2014	2014	SAS	1361	50	06/05/2014	1	11/05/2014	5	1	1
04/05/2014	2014	SAS	2724	50	06/05/2014	3	11/05/2014	5	1	2
07/05/2014	2014	CIRDES	9000	50	09/05/2014	4	14/05/2014	5	1	1
18/05/2014	2014	SAS	1855	50	19/05/2014	1	24/05/2014	5	1	1
18/05/2014	2014	SAS	3184	50	18/05/2014	7	23/05/2014	5	1	2
21/05/2014	2014	CIRDES	9000	50	22/05/2014	13	27/05/2014	5	1	1
21/05/2014	2014	CIRDES	9000	50	23/05/2014	13	28/05/2014	5	1	1
25/05/2014	2014	SAS	5054	50	26/05/2014	1	31/05/2014	5	1	1
28/05/2014	2014	CIRDES	9000	50	30/05/2014	8	04/06/2014	5	1	1
28/05/2014	2014	CIRDES	9000	50	01/06/2014	1	06/06/2014	5	1	1
01/06/2014	2014	SAS	3134	50	01/06/2014	5	06/06/2014	5	1	2
01/06/2014	2014	SAS	3134	50	03/06/2014	4	08/06/2014	5	1	2
08/06/2014	2014	SAS	3175	50	10/06/2014	3	15/06/2014	5	1	1
08/06/2014	2014	SAS	1660	50	10/06/2014	2	15/06/2014	5	1	2
11/06/2014	2014	CIRDES	9000	50	15/06/2014	2	20/06/2014	5	1	1
15/06/2014	2014	SAS	1696	50	15/06/2014	8	20/06/2014	5	1	1
15/06/2014	2014	SAS	1696	50	16/06/2014	6	21/06/2014	5	1	1
15/06/2014	2014	SAS	1696	50	16/06/2014	6	21/06/2014	5	1	1
15/06/2014	2014	SAS	1531	50	17/06/2014	1	22/06/2014	5	1	2
25/06/2014	2014	CIRDES	9000	50	25/06/2014	7	30/06/2014	5	1	1
25/06/2014	2014	CIRDES	9000	50	25/06/2014	4	30/06/2014	5	1	2
25/06/2014	2014	CIRDES	9000	50	27/06/2014	9	02/07/2014	5	1	2
25/06/2014	2014	CIRDES	9000	50	29/06/2014	1	04/07/2014	5	1	2
02/07/2014	2014	CIRDES	9000	50	04/07/2014	1	09/07/2014	5	1	1
02/07/2014	2014	CIRDES	9000	50	05/07/2014	2	10/07/2014	5	1	1
02/07/2014	2014	CIRDES	9000	50	03/07/2014	6	08/07/2014	5	1	2
02/07/2014	2014	CIRDES	9000	50	04/07/2014	2	09/07/2014	5	1	2
06/07/2014	2014	SAS	3231	50	07/07/2014	1	12/07/2014	5	1	1
06/07/2014	2014	SAS	3231	50	08/07/2014	3	13/07/2014	5	1	1
09/07/2014	2014	CIRDES	9000	50	09/07/2014	6	14/07/2014	5	1	1
09/07/2014	2014	CIRDES	9000	50	12/07/2014	1	17/07/2014	5	1	2
16/07/2014	2014	CIRDES	9000	50	18/07/2014	7	23/07/2014	5	1	2
21/07/2014	2014	SAS	3362	50	21/07/2014	2	26/07/2014	5	1	1
21/07/2014	2014	SAS	3362	50	21/07/2014	2	26/07/2014	5	1	1
25/07/2014	2014	CIRDES	9000	50	27/07/2014	5	01/08/2014	5	1	1
03/08/2014	2014	SAS	1639	50	04/08/2014	2	09/08/2014	5	1	2
03/08/2014	2014	SAS	1639	50	05/08/2014	2	10/08/2014	5	1	2
06/08/2014	2014	CIRDES	9000	50	08/08/2014	6	13/08/2014	5	1	1
11/08/2014	2014	SAS	1475	50	12/08/2014	1	17/08/2014	5	1	2
13/08/2014	2014	CIRDES	7500	50	14/08/2014	8	19/08/2014	5	1	1
13/08/2014	2014	CIRDES	7500	50	15/08/2014	7	20/08/2014	5	1	1
13/08/2014	2014	CIRDES	7500	50	14/08/2014	10	19/08/2014	5	1	2
17/08/2014	2014	SAS	3433	50	18/08/2014	2	23/08/2014	5	1	1
17/08/2014	2014	SAS	1588	50	17/08/2014	2	22/08/2014	5	1	2
17/08/2014	2014	SAS	1588	50	19/08/2014	3	24/08/2014	5	1	2
17/08/2014	2014	SAS	1588	50	20/08/2014	3	25/08/2014	5	1	2
17/08/2014	2014	SAS	1588	50	22/08/2014	1	27/08/2014	5	1	2
24/08/2014	2014	SAS	1770	50	26/08/2014	3	31/08/2014	5	1	2
27/08/2014	2014	CIRDES	6000	50	30/08/2014	1	04/09/2014	5	1	2
31/08/2014	2014	SAS	3344	50	02/09/2014	1	07/09/2014	5	1	1
31/08/2014	2014	SAS	3344	50	03/09/2014	1	08/09/2014	5	1	1
31/08/2014	2014	SAS	1858	50	31/08/2014	2	05/09/2014	5	1	2
31/08/2014	2014	SAS	1858	50	02/09/2014	3	07/09/2014	5	1	2
03/09/2014	2014	CIRDES	6000	50	03/09/2014	4	08/09/2014	5	1	1
03/09/2014	2014	CIRDES	6000	50	05/09/2014	11	10/09/2014	5	1	2
10/09/2014	2014	CIRDES	7500	50	13/09/2014	1	18/09/2014	5	1	2
17/09/2014	2014	CIRDES	7500	50	19/09/2014	5	24/09/2014	5	1	1
17/09/2014	2014	CIRDES	7500	50	20/09/2014	3	25/09/2014	5	1	1
21/09/2014	2014	SAS	3292	50	22/09/2014	4	27/09/2014	5	1	1
21/09/2014	2014	SAS	1712	50	23/09/2014	6	28/09/2014	5	1	2
19/05/2012	2012	CIRDES	2500	50	21/05/2012	2	26/05/2012	5	1	1
19/05/2012	2012	CIRDES	2500	50	21/05/2012	2	26/05/2012	5	1	1
19/05/2012	2012	CIRDES	2500	50	21/05/2012	2	26/05/2012	5	1	2
19/05/2012	2012	CIRDES	2500	50	21/05/2012	2	26/05/2012	5	1	2
26/05/2012	2012	CIRDES	2500	50	27/05/2012	2	01/06/2012	5	1	2
26/05/2012	2012	CIRDES	2500	50	27/05/2012	2	01/06/2012	5	1	2
26/05/2012	2012	CIRDES	2500	50	28/05/2012	4	02/06/2012	5	1	2
26/05/2012	2012	CIRDES	2500	50	28/05/2012	4	02/06/2012	5	1	2
02/06/2012	2012	CIRDES	2500	50	04/06/2012	7	09/06/2012	5	1	2
02/06/2012	2012	CIRDES	2500	50	04/06/2012	7	09/06/2012	5	1	2
02/06/2012	2012	CIRDES	2500	50	04/06/2012	7	09/06/2012	5	1	2
02/06/2012	2012	CIRDES	2500	50	04/06/2012	7	09/06/2012	5	1	2
02/06/2012	2012	CIRDES	2500	50	05/06/2012	9	10/06/2012	5	1	2
02/06/2012	2012	CIRDES	2500	50	05/06/2012	9	10/06/2012	5	1	2
09/06/2012	2012	CIRDES	2500	50	11/06/2012	2	16/06/2012	5	1	2
09/06/2012	2012	CIRDES	2500	50	11/06/2012	2	16/06/2012	5	1	2
16/06/2012	2012	CIRDES	2650	50	18/06/2012	8	23/06/2012	5	1	2
16/06/2012	2012	CIRDES	2650	50	18/06/2012	8	23/06/2012	5	1	2
23/06/2012	2012	CIRDES	2650	50	25/06/2012	5	30/06/2012	5	1	2
23/06/2012	2012	CIRDES	2650	50	25/06/2012	5	30/06/2012	5	1	2
23/06/2012	2012	CIRDES	2650	50	25/06/2012	5	30/06/2012	5	1	2
30/06/2012	2012	CIRDES	2650	50	01/07/2012	10	06/07/2012	5	1	1
30/06/2012	2012	CIRDES	2650	50	01/07/2012	10	06/07/2012	5	1	1
30/06/2012	2012	CIRDES	2650	50	01/07/2012	10	06/07/2012	5	1	1
30/06/2012	2012	CIRDES	2650	50	01/07/2012	16	06/07/2012	5	1	2
30/06/2012	2012	CIRDES	2650	50	01/07/2012	16	06/07/2012	5	1	2
30/06/2012	2012	CIRDES	2650	50	01/07/2012	16	06/07/2012	5	1	2
30/06/2012	2012	CIRDES	2650	50	01/07/2012	16	06/07/2012	5	1	2
08/07/2012	2012	CIRDES	2650	50	10/07/2012	6	15/07/2012	5	1	2
08/07/2012	2012	CIRDES	2650	50	10/07/2012	6	15/07/2012	5	1	2
21/07/2012	2012	CIRDES	2650	50	23/07/2012	9	28/07/2012	5	1	1
21/07/2012	2012	CIRDES	2650	50	23/07/2012	9	28/07/2012	5	1	1
21/07/2012	2012	CIRDES	2650	50	23/07/2012	4	28/07/2012	5	1	2
21/07/2012	2012	CIRDES	2650	50	23/07/2012	4	28/07/2012	5	1	2
04/08/2012	2012	CIRDES	2650	50	04/08/2012	17	09/08/2012	5	1	1
04/08/2012	2012	CIRDES	2650	50	04/08/2012	17	09/08/2012	5	1	1
04/08/2012	2012	CIRDES	2650	50	04/08/2012	17	09/08/2012	5	1	1
04/08/2012	2012	CIRDES	2650	50	04/08/2012	17	09/08/2012	5	1	1
04/08/2012	2012	CIRDES	2650	50	04/08/2012	17	09/08/2012	5	1	1
04/08/2012	2012	CIRDES	2650	50	04/08/2012	17	09/08/2012	5	1	1
04/08/2012	2012	CIRDES	2650	50	04/08/2012	17	09/08/2012	5	1	1
04/08/2012	2012	CIRDES	2650	50	05/08/2012	8	10/08/2012	5	1	1
04/08/2012	2012	CIRDES	2650	50	05/08/2012	8	10/08/2012	5	1	1
04/08/2012	2012	CIRDES	2650	50	05/08/2012	8	10/08/2012	5	1	1
04/08/2012	2012	CIRDES	2650	50	05/08/2012	8	10/08/2012	5	1	1
25/08/2012	2012	CIRDES	2500	50	25/08/2012	9	30/08/2012	5	1	1
25/08/2012	2012	CIRDES	2500	50	25/08/2012	9	30/08/2012	5	1	1
25/08/2012	2012	CIRDES	2500	50	25/08/2012	9	30/08/2012	5	1	1
25/08/2012	2012	CIRDES	2500	50	25/08/2012	11	30/08/2012	5	1	2
25/08/2012	2012	CIRDES	2500	50	25/08/2012	11	30/08/2012	5	1	2
25/08/2012	2012	CIRDES	2500	50	25/08/2012	11	30/08/2012	5	1	2
25/08/2012	2012	CIRDES	2500	50	25/08/2012	11	30/08/2012	5	1	2
25/08/2012	2012	CIRDES	2500	50	25/08/2012	11	30/08/2012	5	1	2
25/08/2012	2012	CIRDES	2500	50	25/08/2012	11	30/08/2012	5	1	2
25/08/2012	2012	CIRDES	2500	50	25/08/2012	11	30/08/2012	5	1	2
25/08/2012	2012	CIRDES	2500	50	25/08/2012	11	30/08/2012	5	1	2
01/09/2012	2012	CIRDES	2500	50	03/09/2012	12	08/09/2012	5	1	2
01/09/2012	2012	CIRDES	2500	50	03/09/2012	12	08/09/2012	5	1	2
01/09/2012	2012	CIRDES	2500	50	03/09/2012	12	08/09/2012	5	1	2
01/09/2012	2012	CIRDES	2500	50	03/09/2012	12	08/09/2012	5	1	2
15/09/2012	2012	CIRDES	2500	50	17/09/2012	12	22/09/2012	5	1	1
15/09/2012	2012	CIRDES	2500	50	17/09/2012	12	22/09/2012	5	1	1
15/09/2012	2012	CIRDES	2500	50	17/09/2012	12	22/09/2012	5	1	1
15/09/2012	2012	CIRDES	2500	50	17/09/2012	12	22/09/2012	5	1	1
15/09/2012	2012	CIRDES	2500	50	17/09/2012	12	22/09/2012	5	1	1
15/09/2012	2012	CIRDES	2500	50	17/09/2012	12	22/09/2012	5	1	1
15/09/2012	2012	CIRDES	2500	50	17/09/2012	12	22/09/2012	5	1	1
22/09/2012	2012	CIRDES	2500	50	22/09/2012	14	27/09/2012	5	1	1
22/09/2012	2012	CIRDES	2500	50	22/09/2012	14	27/09/2012	5	1	1
22/09/2012	2012	CIRDES	2500	50	22/09/2012	14	27/09/2012	5	1	1
22/09/2012	2012	CIRDES	2500	50	22/09/2012	14	27/09/2012	5	1	1
22/09/2012	2012	CIRDES	2500	50	22/09/2012	14	27/09/2012	5	1	1
22/09/2012	2012	CIRDES	2500	50	24/09/2012	9	29/09/2012	5	1	1
22/09/2012	2012	CIRDES	2500	50	24/09/2012	9	29/09/2012	5	1	1
22/09/2012	2012	CIRDES	2500	50	24/09/2012	9	29/09/2012	5	1	1
22/09/2012	2012	CIRDES	2500	50	24/09/2012	9	29/09/2012	5	1	1
22/09/2012	2012	CIRDES	2500	50	24/09/2012	9	29/09/2012	5	1	1
22/09/2012	2012	CIRDES	2500	50	24/09/2012	9	29/09/2012	5	1	1
22/09/2012	2012	CIRDES	2500	50	22/09/2012	13	27/09/2012	5	1	2
22/09/2012	2012	CIRDES	2500	50	22/09/2012	13	27/09/2012	5	1	2
22/09/2012	2012	CIRDES	2500	50	22/09/2012	13	27/09/2012	5	1	2
22/09/2012	2012	CIRDES	2500	50	22/09/2012	13	27/09/2012	5	1	2
22/09/2012	2012	CIRDES	2500	50	22/09/2012	13	27/09/2012	5	1	2
22/09/2012	2012	CIRDES	2500	50	22/09/2012	13	27/09/2012	5	1	2
29/09/2012	2012	CIRDES	2500	50	01/10/2012	7	06/10/2012	5	1	2
29/09/2012	2012	CIRDES	2500	50	01/10/2012	7	06/10/2012	5	1	2
29/09/2012	2012	CIRDES	2500	50	01/10/2012	7	06/10/2012	5	1	1
29/09/2012	2012	CIRDES	2500	50	01/10/2012	7	06/10/2012	5	1	1
29/09/2012	2012	CIRDES	2500	50	01/10/2012	7	06/10/2012	5	1	1
06/10/2012	2012	CIRDES	2500	50	06/10/2012	17	11/10/2012	5	1	1
06/10/2012	2012	CIRDES	2500	50	06/10/2012	17	11/10/2012	5	1	1
06/10/2012	2012	CIRDES	2500	50	06/10/2012	17	11/10/2012	5	1	1
06/10/2012	2012	CIRDES	2500	50	06/10/2012	17	11/10/2012	5	1	1
13/10/2012	2012	CIRDES	2500	50	14/10/2012	17	19/10/2012	5	1	1
13/10/2012	2012	CIRDES	2500	50	14/10/2012	17	19/10/2012	5	1	1
13/10/2012	2012	CIRDES	2500	50	14/10/2012	17	19/10/2012	5	1	1
13/10/2012	2012	CIRDES	2500	50	14/10/2012	17	19/10/2012	5	1	1
13/10/2012	2012	CIRDES	2500	50	14/10/2012	17	19/10/2012	5	1	1
13/10/2012	2012	CIRDES	2500	50	14/10/2012	17	19/10/2012	5	1	1
13/10/2012	2012	CIRDES	2500	50	14/10/2012	17	19/10/2012	5	1	1
13/10/2012	2012	CIRDES	2500	50	14/10/2012	17	19/10/2012	5	1	1
13/10/2012	2012	CIRDES	2500	50	13/10/2012	10	18/10/2012	5	1	2
13/10/2012	2012	CIRDES	2500	50	13/10/2012	10	18/10/2012	5	1	2
20/10/2012	2012	CIRDES	2500	50	22/10/2012	5	27/10/2012	5	1	1
20/10/2012	2012	CIRDES	2500	50	22/10/2012	5	27/10/2012	5	1	1
20/10/2012	2012	CIRDES	2500	50	22/10/2012	5	27/10/2012	5	1	1
20/10/2012	2012	CIRDES	2500	50	22/10/2012	5	27/10/2012	5	1	1
20/10/2012	2012	CIRDES	2500	50	22/10/2012	5	27/10/2012	5	1	1
20/10/2012	2012	CIRDES	2500	50	22/10/2012	3	27/10/2012	5	1	2
20/10/2012	2012	CIRDES	2500	50	22/10/2012	3	27/10/2012	5	1	2
20/10/2012	2012	CIRDES	2500	50	22/10/2012	3	27/10/2012	5	1	2
03/11/2012	2012	CIRDES	2500	50	05/11/2012	6	10/11/2012	5	1	1
03/11/2012	2012	CIRDES	2500	50	05/11/2012	6	10/11/2012	5	1	1
03/11/2012	2012	CIRDES	2500	50	05/11/2012	6	10/11/2012	5	1	1
03/11/2012	2012	CIRDES	2500	50	03/11/2012	7	08/11/2012	5	1	2
03/11/2012	2012	CIRDES	2500	50	03/11/2012	7	08/11/2012	5	1	2
03/11/2012	2012	CIRDES	2500	50	03/11/2012	7	08/11/2012	5	1	2
03/11/2012	2012	CIRDES	2500	50	03/11/2012	7	08/11/2012	5	1	2
10/11/2012	2012	CIRDES	2500	50	10/11/2012	7	15/11/2012	5	1	2
10/11/2012	2012	CIRDES	2500	50	10/11/2012	7	15/11/2012	5	1	2
10/11/2012	2012	CIRDES	2500	50	10/11/2012	7	15/11/2012	5	1	2
10/11/2012	2012	CIRDES	2500	50	12/11/2012	5	17/11/2012	5	1	2
10/11/2012	2012	CIRDES	2500	50	12/11/2012	5	17/11/2012	5	1	2
10/11/2012	2012	CIRDES	2500	50	12/11/2012	5	17/11/2012	5	1	2
24/11/2012	2012	CIRDES	2500	50	24/11/2012	7	29/11/2012	5	1	1
24/11/2012	2012	CIRDES	2500	50	24/11/2012	7	29/11/2012	5	1	1
24/11/2012	2012	CIRDES	2500	50	26/11/2012	5	01/12/2012	5	1	2
24/11/2012	2012	CIRDES	2500	50	26/11/2012	5	01/12/2012	5	1	2
24/11/2012	2012	CIRDES	2500	50	26/11/2012	5	01/12/2012	5	1	2
01/12/2012	2012	CIRDES	2500	50	01/12/2012	6	06/12/2012	5	1	1
01/12/2012	2012	CIRDES	2500	50	01/12/2012	6	06/12/2012	5	1	1
01/12/2012	2012	CIRDES	2500	50	01/12/2012	6	06/12/2012	5	1	1
01/12/2012	2012	CIRDES	2500	50	03/12/2012	6	08/12/2012	5	1	1
01/12/2012	2012	CIRDES	2500	50	03/12/2012	6	08/12/2012	5	1	1
01/12/2012	2012	CIRDES	2500	50	01/12/2012	6	06/12/2012	5	1	2
01/12/2012	2012	CIRDES	2500	50	01/12/2012	6	06/12/2012	5	1	2
08/12/2012	2012	CIRDES	2500	50	10/12/2012	5	15/12/2012	5	1	2
08/12/2012	2012	CIRDES	2500	50	10/12/2012	5	15/12/2012	5	1	2
08/12/2012	2012	CIRDES	2500	50	10/12/2012	5	15/12/2012	5	1	2
15/12/2012	2012	CIRDES	2500	50	17/12/2012	9	22/12/2012	5	1	2
15/12/2012	2012	CIRDES	2500	50	17/12/2012	9	22/12/2012	5	1	2
15/12/2012	2012	CIRDES	2500	50	17/12/2012	9	22/12/2012	5	1	2
15/12/2012	2012	CIRDES	2500	50	17/12/2012	9	22/12/2012	5	1	2
15/12/2012	2012	CIRDES	2500	50	17/12/2012	9	22/12/2012	5	1	2
15/12/2012	2012	CIRDES	2500	50	17/12/2012	9	22/12/2012	5	1	2
22/12/2012	2012	CIRDES	2500	50	23/12/2012	9	28/12/2012	5	1	2
22/12/2012	2012	CIRDES	2500	50	23/12/2012	9	28/12/2012	5	1	2
22/12/2012	2012	CIRDES	2500	50	23/12/2012	9	28/12/2012	5	1	2
22/12/2012	2012	CIRDES	2500	50	23/12/2012	9	28/12/2012	5	1	2
22/12/2012	2012	CIRDES	2500	50	23/12/2012	9	28/12/2012	5	1	2
22/12/2012	2012	CIRDES	2500	50	23/12/2012	9	28/12/2012	5	1	2
22/12/2012	2012	CIRDES	2500	50	23/12/2012	9	28/12/2012	5	1	2
29/12/2012	2012	CIRDES	2500	50	31/12/2012	5	05/01/2013	5	1	1
29/12/2012	2012	CIRDES	2500	50	31/12/2012	5	05/01/2013	5	1	1
29/12/2012	2012	CIRDES	2500	50	31/12/2012	4	05/01/2013	5	1	2
29/12/2012	2012	CIRDES	2500	50	31/12/2012	4	05/01/2013	5	1	2
05/01/2013	2013	CIRDES	2500	50	07/01/2013	3	12/01/2013	5	1	1
05/01/2013	2013	CIRDES	2500	50	07/01/2013	3	12/01/2013	5	1	1
05/01/2013	2013	CIRDES	2500	50	07/01/2013	3	12/01/2013	5	1	1
26/01/2013	2013	CIRDES	3500	50	28/01/2013	2	02/02/2013	5	1	2
26/01/2013	2013	CIRDES	3500	50	28/01/2013	2	02/02/2013	5	1	2
09/02/2013	2013	CIRDES	3500	50	11/02/2013	14	16/02/2013	5	1	1
09/02/2013	2013	CIRDES	3500	50	11/02/2013	14	16/02/2013	5	1	1
09/02/2013	2013	CIRDES	3500	50	11/02/2013	14	16/02/2013	5	1	1
09/02/2013	2013	CIRDES	3500	50	11/02/2013	14	16/02/2013	5	1	1
09/02/2013	2013	CIRDES	3500	50	11/02/2013	7	16/02/2013	5	1	2
09/02/2013	2013	CIRDES	3500	50	11/02/2013	7	16/02/2013	5	1	2
09/02/2013	2013	CIRDES	3500	50	11/02/2013	7	16/02/2013	5	1	2
16/02/2013	2013	CIRDES	3500	50	18/02/2013	4	23/02/2013	5	1	2
16/02/2013	2013	CIRDES	3500	50	18/02/2013	4	23/02/2013	5	1	2
16/02/2013	2013	CIRDES	3500	50	18/02/2013	4	23/02/2013	5	1	2
16/02/2013	2013	CIRDES	3500	50	18/02/2013	4	23/02/2013	5	1	1
16/02/2013	2013	CIRDES	3500	50	18/02/2013	4	23/02/2013	5	1	1
23/02/2013	2013	CIRDES	3500	50	25/02/2013	15	02/03/2013	5	1	1
23/02/2013	2013	CIRDES	3500	50	25/02/2013	15	02/03/2013	5	1	1
23/02/2013	2013	CIRDES	3500	50	25/02/2013	15	02/03/2013	5	1	1
23/02/2013	2013	CIRDES	3500	50	25/02/2013	15	02/03/2013	5	1	1
02/03/2013	2013	CIRDES	3500	50	04/03/2013	6	09/03/2013	5	1	1
02/03/2013	2013	CIRDES	3500	50	04/03/2013	6	09/03/2013	5	1	1
02/03/2013	2013	CIRDES	3500	50	04/03/2013	6	09/03/2013	5	1	1
02/03/2013	2013	CIRDES	3500	50	04/03/2013	6	09/03/2013	5	1	1
02/03/2013	2013	CIRDES	3500	50	05/03/2013	7	10/03/2013	5	1	1
02/03/2013	2013	CIRDES	3500	50	05/03/2013	7	10/03/2013	5	1	1
02/03/2013	2013	CIRDES	3500	50	05/03/2013	7	10/03/2013	5	1	1
02/03/2013	2013	CIRDES	3500	50	04/03/2013	13	09/03/2013	5	1	2
02/03/2013	2013	CIRDES	3500	50	04/03/2013	13	09/03/2013	5	1	2
02/03/2013	2013	CIRDES	3500	50	04/03/2013	13	09/03/2013	5	1	2
02/03/2013	2013	CIRDES	3500	50	04/03/2013	13	09/03/2013	5	1	2
02/03/2013	2013	CIRDES	3500	50	05/03/2013	4	10/03/2013	5	1	2
02/03/2013	2013	CIRDES	3500	50	05/03/2013	4	10/03/2013	5	1	2
02/03/2013	2013	CIRDES	3500	50	05/03/2013	4	10/03/2013	5	1	2
04/03/2013	2013	SAS	2653	50	04/03/2013	10	09/03/2013	5	1	2
04/03/2013	2013	SAS	2653	50	04/03/2013	10	09/03/2013	5	1	2
09/03/2013	2013	CIRDES	3500	50	11/03/2013	18	16/03/2013	5	1	2
09/03/2013	2013	CIRDES	3500	50	11/03/2013	18	16/03/2013	5	1	2
09/03/2013	2013	CIRDES	3500	50	11/03/2013	18	16/03/2013	5	1	2
09/03/2013	2013	CIRDES	3500	50	11/03/2013	18	16/03/2013	5	1	2
09/03/2013	2013	CIRDES	3500	50	11/03/2013	18	16/03/2013	5	1	2
09/03/2013	2013	CIRDES	3500	50	11/03/2013	18	16/03/2013	5	1	2
09/03/2013	2013	CIRDES	3500	50	11/03/2013	18	16/03/2013	5	1	2
09/03/2013	2013	CIRDES	3500	50	11/03/2013	18	16/03/2013	5	1	2
09/03/2013	2013	CIRDES	3500	50	11/03/2013	18	16/03/2013	5	1	2
09/03/2013	2013	CIRDES	3500	50	11/03/2013	18	16/03/2013	5	1	2
09/03/2013	2013	CIRDES	3500	50	11/03/2013	18	16/03/2013	5	1	2
16/03/2013	2013	CIRDES	3500	50	18/03/2013	13	23/03/2013	5	1	1
16/03/2013	2013	CIRDES	3500	50	18/03/2013	13	23/03/2013	5	1	1
16/03/2013	2013	CIRDES	3500	50	18/03/2013	13	23/03/2013	5	1	1
16/03/2013	2013	CIRDES	3500	50	18/03/2013	13	23/03/2013	5	1	1
16/03/2013	2013	CIRDES	3500	50	18/03/2013	13	23/03/2013	5	1	1
16/03/2013	2013	CIRDES	3500	50	18/03/2013	13	23/03/2013	5	1	1
16/03/2013	2013	CIRDES	3500	50	18/03/2013	13	23/03/2013	5	1	1
16/03/2013	2013	CIRDES	3500	50	18/03/2013	13	23/03/2013	5	1	1
16/03/2013	2013	CIRDES	3500	50	18/03/2013	15	23/03/2013	5	1	2
16/03/2013	2013	CIRDES	3500	50	18/03/2013	15	23/03/2013	5	1	2
23/03/2013	2013	CIRDES	3500	50	25/03/2013	11	30/03/2013	5	1	1
23/03/2013	2013	CIRDES	3500	50	25/03/2013	11	30/03/2013	5	1	1
23/03/2013	2013	CIRDES	3500	50	25/03/2013	14	30/03/2013	5	1	2
23/03/2013	2013	CIRDES	3500	50	25/03/2013	14	30/03/2013	5	1	2
23/03/2013	2013	CIRDES	3500	50	25/03/2013	14	30/03/2013	5	1	2
06/04/2013	2013	CIRDES	3500	50	08/04/2013	3	13/04/2013	5	1	1
06/04/2013	2013	CIRDES	3500	50	08/04/2013	3	13/04/2013	5	1	1
06/04/2013	2013	CIRDES	3500	50	08/04/2013	11	13/04/2013	5	1	2
06/04/2013	2013	CIRDES	3500	50	08/04/2013	11	13/04/2013	5	1	2
06/04/2013	2013	CIRDES	3500	50	08/04/2013	11	13/04/2013	5	1	2
13/04/2013	2013	CIRDES	3500	50	15/04/2013	7	20/04/2013	5	1	2
13/04/2013	2013	CIRDES	3500	50	15/04/2013	7	20/04/2013	5	1	2
13/04/2013	2013	CIRDES	3500	50	15/04/2013	7	20/04/2013	5	1	2
20/04/2013	2013	CIRDES	3500	50	22/04/2013	12	27/04/2013	5	1	2
20/04/2013	2013	CIRDES	3500	50	22/04/2013	12	27/04/2013	5	1	2
20/04/2013	2013	CIRDES	3500	50	22/04/2013	12	27/04/2013	5	1	2
20/04/2013	2013	CIRDES	3500	50	22/04/2013	12	27/04/2013	5	1	2
20/04/2013	2013	CIRDES	3500	50	22/04/2013	12	27/04/2013	5	1	2
20/04/2013	2013	CIRDES	3500	50	22/04/2013	12	27/04/2013	5	1	2
27/04/2013	2013	CIRDES	3500	50	29/04/2013	8	04/05/2013	5	1	1
27/04/2013	2013	CIRDES	3500	50	29/04/2013	8	04/05/2013	5	1	1
27/04/2013	2013	CIRDES	3500	50	30/04/2013	12	05/05/2013	5	1	1
27/04/2013	2013	CIRDES	3500	50	30/04/2013	12	05/05/2013	5	1	1
04/05/2013	2013	CIRDES	3500	50	06/05/2013	18	11/05/2013	5	1	1
04/05/2013	2013	CIRDES	3500	50	06/05/2013	18	11/05/2013	5	1	1
04/05/2013	2013	CIRDES	3500	50	06/05/2013	18	11/05/2013	5	1	1
04/05/2013	2013	CIRDES	3500	50	06/05/2013	18	11/05/2013	5	1	1
11/05/2013	2013	CIRDES	3500	50	13/05/2013	5	18/05/2013	5	1	1
11/05/2013	2013	CIRDES	3500	50	13/05/2013	5	18/05/2013	5	1	1
11/05/2013	2013	CIRDES	3500	50	13/05/2013	5	18/05/2013	5	1	2
11/05/2013	2013	CIRDES	3500	50	13/05/2013	5	18/05/2013	5	1	2
18/05/2013	2013	CIRDES	3500	50	20/05/2013	11	25/05/2013	5	1	1
18/05/2013	2013	CIRDES	3500	50	20/05/2013	11	25/05/2013	5	1	1
25/05/2013	2013	CIRDES	3500	50	27/05/2013	3	01/06/2013	5	1	1
25/05/2013	2013	CIRDES	3500	50	27/05/2013	3	01/06/2013	5	1	1
25/05/2013	2013	CIRDES	3500	50	27/05/2013	3	01/06/2013	5	1	1
25/05/2013	2013	CIRDES	3500	50	28/05/2013	2	02/06/2013	5	1	1
25/05/2013	2013	CIRDES	3500	50	28/05/2013	2	02/06/2013	5	1	1
01/06/2013	2013	CIRDES	3500	50	01/06/2013	6	06/06/2013	5	1	1
01/06/2013	2013	CIRDES	3500	50	01/06/2013	6	06/06/2013	5	1	1
01/06/2013	2013	CIRDES	3500	50	03/06/2013	10	08/06/2013	5	1	1
01/06/2013	2013	CIRDES	3500	50	03/06/2013	10	08/06/2013	5	1	1
01/06/2013	2013	CIRDES	3500	50	03/06/2013	10	08/06/2013	5	1	1
01/06/2013	2013	CIRDES	3500	50	03/06/2013	10	08/06/2013	5	1	1
01/06/2013	2013	CIRDES	3500	50	03/06/2013	10	08/06/2013	5	1	1
01/06/2013	2013	CIRDES	3500	50	03/06/2013	8	08/06/2013	5	1	2
01/06/2013	2013	CIRDES	3500	50	03/06/2013	8	08/06/2013	5	1	2
01/06/2013	2013	CIRDES	3500	50	03/06/2013	8	08/06/2013	5	1	2
08/06/2013	2013	CIRDES	3500	50	10/06/2013	5	15/06/2013	5	1	2
08/06/2013	2013	CIRDES	3500	50	10/06/2013	5	15/06/2013	5	1	2
15/06/2013	2013	CIRDES	3500	50	18/06/2013	7	23/06/2013	5	1	1
15/06/2013	2013	CIRDES	3500	50	18/06/2013	7	23/06/2013	5	1	1
15/06/2013	2013	CIRDES	3500	50	18/06/2013	7	23/06/2013	5	1	1
15/06/2013	2013	CIRDES	3500	50	18/06/2013	7	23/06/2013	5	1	1
15/06/2013	2013	CIRDES	3500	50	18/06/2013	7	23/06/2013	5	1	1
15/06/2013	2013	CIRDES	3500	50	17/06/2013	11	22/06/2013	5	1	2
15/06/2013	2013	CIRDES	3500	50	17/06/2013	11	22/06/2013	5	1	2
15/06/2013	2013	CIRDES	3500	50	18/06/2013	2	23/06/2013	5	1	2
15/06/2013	2013	CIRDES	3500	50	18/06/2013	2	23/06/2013	5	1	2
15/06/2013	2013	CIRDES	3500	50	19/06/2013	4	24/06/2013	5	1	2
15/06/2013	2013	CIRDES	3500	50	19/06/2013	4	24/06/2013	5	1	2
22/06/2013	2013	CIRDES	3500	50	24/06/2013	8	29/06/2013	5	1	1
22/06/2013	2013	CIRDES	3500	50	24/06/2013	8	29/06/2013	5	1	1
22/06/2013	2013	CIRDES	3500	50	24/06/2013	8	29/06/2013	5	1	1
22/06/2013	2013	CIRDES	3500	50	24/06/2013	8	29/06/2013	5	1	1
29/06/2013	2013	CIRDES	3500	50	01/07/2013	10	06/07/2013	5	1	2
29/06/2013	2013	CIRDES	3500	50	01/07/2013	10	06/07/2013	5	1	2
29/06/2013	2013	CIRDES	3500	50	01/07/2013	10	06/07/2013	5	1	2
14/07/2013	2013	CIRDES	3500	50	15/07/2013	12	20/07/2013	5	1	2
14/07/2013	2013	CIRDES	3500	50	15/07/2013	12	20/07/2013	5	1	2
14/07/2013	2013	CIRDES	3500	50	15/07/2013	12	20/07/2013	5	1	2
14/07/2013	2013	CIRDES	3500	50	15/07/2013	12	20/07/2013	5	1	2
14/07/2013	2013	CIRDES	3500	50	15/07/2013	12	20/07/2013	5	1	2
14/07/2013	2013	CIRDES	3500	50	15/07/2013	12	20/07/2013	5	1	2
14/07/2013	2013	CIRDES	3500	50	15/07/2013	12	20/07/2013	5	1	2
20/07/2013	2013	CIRDES	3500	50	22/07/2013	6	27/07/2013	5	1	2
20/07/2013	2013	CIRDES	3500	50	22/07/2013	6	27/07/2013	5	1	2
20/07/2013	2013	CIRDES	3500	50	22/07/2013	6	27/07/2013	5	1	2
03/08/2013	2013	CIRDES	3500	50	04/08/2013	15	09/08/2013	5	1	1
03/08/2013	2013	CIRDES	3500	50	04/08/2013	15	09/08/2013	5	1	1
21/08/2013	2013	CIRDES	3500	50	22/08/2013	11	27/08/2013	5	1	1
21/08/2013	2013	CIRDES	3500	50	22/08/2013	11	27/08/2013	5	1	1
21/08/2013	2013	CIRDES	3500	50	22/08/2013	11	27/08/2013	5	1	1
21/08/2013	2013	CIRDES	3500	50	22/08/2013	11	27/08/2013	5	1	1
21/08/2013	2013	CIRDES	3500	50	22/08/2013	11	27/08/2013	5	1	1
21/08/2013	2013	CIRDES	3500	50	22/08/2013	13	27/08/2013	5	1	2
21/08/2013	2013	CIRDES	3500	50	22/08/2013	13	27/08/2013	5	1	2
21/08/2013	2013	CIRDES	3500	50	22/08/2013	13	27/08/2013	5	1	2
21/08/2013	2013	CIRDES	3500	50	22/08/2013	13	27/08/2013	5	1	2
21/08/2013	2013	CIRDES	3500	50	22/08/2013	13	27/08/2013	5	1	2
21/08/2013	2013	CIRDES	3500	50	23/08/2013	6	28/08/2013	5	1	2
21/08/2013	2013	CIRDES	3500	50	23/08/2013	6	28/08/2013	5	1	2
28/08/2013	2013	CIRDES	3500	50	29/08/2013	12	03/09/2013	5	1	1
28/08/2013	2013	CIRDES	3500	50	29/08/2013	12	03/09/2013	5	1	1
28/08/2013	2013	CIRDES	3500	50	29/08/2013	13	03/09/2013	5	1	2
28/08/2013	2013	CIRDES	3500	50	29/08/2013	13	03/09/2013	5	1	2
28/08/2013	2013	CIRDES	3500	50	29/08/2013	13	03/09/2013	5	1	2
28/08/2013	2013	CIRDES	3500	50	29/08/2013	13	03/09/2013	5	1	2
28/08/2013	2013	CIRDES	3500	50	29/08/2013	13	03/09/2013	5	1	2
02/10/2013	2013	CIRDES	3500	50	03/10/2013	4	08/10/2013	5	1	2
02/10/2013	2013	CIRDES	3500	50	03/10/2013	4	08/10/2013	5	1	2
02/10/2013	2013	CIRDES	3500	50	04/10/2013	7	09/10/2013	5	1	2
02/10/2013	2013	CIRDES	3500	50	04/10/2013	7	09/10/2013	5	1	2
09/10/2013	2013	CIRDES	3500	50	12/10/2013	9	17/10/2013	5	1	1
09/10/2013	2013	CIRDES	3500	50	12/10/2013	9	17/10/2013	5	1	1
09/10/2013	2013	CIRDES	3500	50	12/10/2013	9	17/10/2013	5	1	1
09/10/2013	2013	CIRDES	3500	50	12/10/2013	9	17/10/2013	5	1	1
09/10/2013	2013	CIRDES	3500	50	13/10/2013	6	18/10/2013	5	1	1
09/10/2013	2013	CIRDES	3500	50	13/10/2013	6	18/10/2013	5	1	1
09/10/2013	2013	CIRDES	3500	50	11/10/2013	8	16/10/2013	5	1	2
09/10/2013	2013	CIRDES	3500	50	11/10/2013	8	16/10/2013	5	1	2
09/10/2013	2013	CIRDES	3500	50	11/10/2013	8	16/10/2013	5	1	2
09/10/2013	2013	CIRDES	3500	50	12/10/2013	6	17/10/2013	5	1	2
09/10/2013	2013	CIRDES	3500	50	12/10/2013	6	17/10/2013	5	1	2
09/10/2013	2013	CIRDES	3500	50	12/10/2013	6	17/10/2013	5	1	2
23/10/2013	2013	CIRDES	5000	50	26/10/2013	6	31/10/2013	5	1	1
23/10/2013	2013	CIRDES	5000	50	26/10/2013	6	31/10/2013	5	1	1
23/10/2013	2013	CIRDES	5000	50	26/10/2013	14	31/10/2013	5	1	2
23/10/2013	2013	CIRDES	5000	50	26/10/2013	14	31/10/2013	5	1	2
23/10/2013	2013	CIRDES	5000	50	26/10/2013	14	31/10/2013	5	1	2
30/10/2013	2013	CIRDES	5000	50	02/11/2013	5	07/11/2013	5	1	1
30/10/2013	2013	CIRDES	5000	50	02/11/2013	5	07/11/2013	5	1	1
30/10/2013	2013	CIRDES	5000	50	03/11/2013	4	08/11/2013	5	1	1
30/10/2013	2013	CIRDES	5000	50	03/11/2013	4	08/11/2013	5	1	1
30/10/2013	2013	CIRDES	5000	50	01/11/2013	13	06/11/2013	5	1	2
30/10/2013	2013	CIRDES	5000	50	01/11/2013	13	06/11/2013	5	1	2
30/10/2013	2013	CIRDES	5000	50	01/11/2013	13	06/11/2013	5	1	2
30/10/2013	2013	CIRDES	5000	50	01/11/2013	13	06/11/2013	5	1	2
30/10/2013	2013	CIRDES	5000	50	02/11/2013	14	07/11/2013	5	1	2
30/10/2013	2013	CIRDES	5000	50	02/11/2013	14	07/11/2013	5	1	2
06/11/2013	2013	CIRDES	5000	50	07/11/2013	9	12/11/2013	5	1	1
06/11/2013	2013	CIRDES	5000	50	07/11/2013	9	12/11/2013	5	1	1
06/11/2013	2013	CIRDES	5000	50	07/11/2013	9	12/11/2013	5	1	1
06/11/2013	2013	CIRDES	5000	50	07/11/2013	9	12/11/2013	5	1	1
06/11/2013	2013	CIRDES	5000	50	08/11/2013	14	13/11/2013	5	1	2
06/11/2013	2013	CIRDES	5000	50	08/11/2013	14	13/11/2013	5	1	2
06/11/2013	2013	CIRDES	5000	50	08/11/2013	14	13/11/2013	5	1	2
06/11/2013	2013	CIRDES	5000	50	08/11/2013	14	13/11/2013	5	1	2
10/11/2013	2013	SAS	1749	50	11/11/2013	15	16/11/2013	5	1	1
10/11/2013	2013	SAS	1749	50	11/11/2013	15	16/11/2013	5	1	1
13/11/2013	2013	CIRDES	5000	50	15/11/2013	4	20/11/2013	5	1	2
13/11/2013	2013	CIRDES	5000	50	15/11/2013	4	20/11/2013	5	1	2
20/11/2013	2013	CIRDES	5000	50	22/11/2013	10	27/11/2013	5	1	2
20/11/2013	2013	CIRDES	5000	50	22/11/2013	10	27/11/2013	5	1	2
20/11/2013	2013	CIRDES	5000	50	22/11/2013	10	27/11/2013	5	1	2
24/11/2013	2013	SAS	1642	50	25/11/2013	5	30/11/2013	5	1	1
24/11/2013	2013	SAS	1642	50	25/11/2013	5	30/11/2013	5	1	1
11/12/2013	2013	CIRDES	7500	50	13/12/2013	3	18/12/2013	5	1	1
11/12/2013	2013	CIRDES	7500	50	13/12/2013	3	18/12/2013	5	1	1
11/12/2013	2013	CIRDES	7500	50	13/12/2013	3	18/12/2013	5	1	1
18/12/2013	2013	CIRDES	7500	50	19/12/2013	7	24/12/2013	5	1	1
18/12/2013	2013	CIRDES	7500	50	19/12/2013	7	24/12/2013	5	1	1
18/12/2013	2013	CIRDES	7500	50	20/12/2013	8	25/12/2013	5	1	1
18/12/2013	2013	CIRDES	7500	50	20/12/2013	8	25/12/2013	5	1	1
18/12/2013	2013	CIRDES	7500	50	21/12/2013	3	26/12/2013	5	1	1
18/12/2013	2013	CIRDES	7500	50	21/12/2013	3	26/12/2013	5	1	1
25/12/2013	2013	CIRDES	7500	50	27/12/2013	14	01/01/2014	5	1	1
25/12/2013	2013	CIRDES	7500	50	27/12/2013	14	01/01/2014	5	1	1
25/12/2013	2013	CIRDES	7500	50	27/12/2013	14	01/01/2014	5	1	1
25/12/2013	2013	CIRDES	7500	50	27/12/2013	14	01/01/2014	5	1	1
25/12/2013	2013	CIRDES	7500	50	27/12/2013	14	01/01/2014	5	1	1
25/12/2013	2013	CIRDES	7500	50	27/12/2013	14	01/01/2014	5	1	1
25/12/2013	2013	CIRDES	7500	50	27/12/2013	14	01/01/2014	5	1	1
25/12/2013	2013	CIRDES	7500	50	27/12/2013	14	01/01/2014	5	1	1
25/12/2013	2013	CIRDES	7500	50	28/12/2013	3	02/01/2014	5	1	1
25/12/2013	2013	CIRDES	7500	50	28/12/2013	3	02/01/2014	5	1	1
25/12/2013	2013	CIRDES	7500	50	27/12/2013	9	01/01/2014	5	1	2
25/12/2013	2013	CIRDES	7500	50	27/12/2013	9	01/01/2014	5	1	2
25/12/2013	2013	CIRDES	7500	50	27/12/2013	9	01/01/2014	5	1	2
25/12/2013	2013	CIRDES	7500	50	27/12/2013	9	01/01/2014	5	1	2
25/12/2013	2013	CIRDES	7500	50	28/12/2013	11	02/01/2014	5	1	2
25/12/2013	2013	CIRDES	7500	50	28/12/2013	11	02/01/2014	5	1	2
25/12/2013	2013	CIRDES	7500	50	28/12/2013	11	02/01/2014	5	1	2
08/01/2014	2014	CIRDES	7500	50	09/01/2014	6	14/01/2014	5	1	1
08/01/2014	2014	CIRDES	7500	50	09/01/2014	6	14/01/2014	5	1	1
08/01/2014	2014	CIRDES	7500	50	09/01/2014	6	14/01/2014	5	1	1
08/01/2014	2014	CIRDES	7500	50	10/01/2014	6	15/01/2014	5	1	1
08/01/2014	2014	CIRDES	7500	50	10/01/2014	6	15/01/2014	5	1	1
08/01/2014	2014	CIRDES	7500	50	09/01/2014	9	14/01/2014	5	1	2
08/01/2014	2014	CIRDES	7500	50	09/01/2014	9	14/01/2014	5	1	2
08/01/2014	2014	CIRDES	7500	50	09/01/2014	9	14/01/2014	5	1	2
08/01/2014	2014	CIRDES	7500	50	09/01/2014	9	14/01/2014	5	1	2
08/01/2014	2014	CIRDES	7500	50	09/01/2014	9	14/01/2014	5	1	2
15/01/2014	2014	CIRDES	7500	50	16/01/2014	16	21/01/2014	5	1	2
15/01/2014	2014	CIRDES	7500	50	16/01/2014	16	21/01/2014	5	1	2
15/01/2014	2014	CIRDES	7500	50	16/01/2014	16	21/01/2014	5	1	2
15/01/2014	2014	CIRDES	7500	50	16/01/2014	16	21/01/2014	5	1	2
19/01/2014	2014	SAS	1952	50	21/01/2014	8	26/01/2014	5	1	1
19/01/2014	2014	SAS	1952	50	21/01/2014	8	26/01/2014	5	1	1
19/01/2014	2014	SAS	1952	50	21/01/2014	8	26/01/2014	5	1	1
22/01/2014	2014	CIRDES	7500	50	23/01/2014	9	28/01/2014	5	1	1
22/01/2014	2014	CIRDES	7500	50	23/01/2014	9	28/01/2014	5	1	1
22/01/2014	2014	CIRDES	7500	50	24/01/2014	12	29/01/2014	5	1	1
22/01/2014	2014	CIRDES	7500	50	24/01/2014	12	29/01/2014	5	1	1
22/01/2014	2014	CIRDES	7500	50	24/01/2014	12	29/01/2014	5	1	1
22/01/2014	2014	CIRDES	7500	50	24/01/2014	12	29/01/2014	5	1	1
22/01/2014	2014	CIRDES	7500	50	25/01/2014	4	30/01/2014	5	1	1
22/01/2014	2014	CIRDES	7500	50	25/01/2014	4	30/01/2014	5	1	1
22/01/2014	2014	CIRDES	7500	50	25/01/2014	4	30/01/2014	5	1	1
22/01/2014	2014	CIRDES	7500	50	23/01/2014	15	28/01/2014	5	1	2
22/01/2014	2014	CIRDES	7500	50	23/01/2014	15	28/01/2014	5	1	2
22/01/2014	2014	CIRDES	7500	50	23/01/2014	15	28/01/2014	5	1	2
22/01/2014	2014	CIRDES	7500	50	23/01/2014	15	28/01/2014	5	1	2
29/01/2014	2014	CIRDES	7500	50	31/01/2014	12	05/02/2014	5	1	1
29/01/2014	2014	CIRDES	7500	50	31/01/2014	12	05/02/2014	5	1	1
29/01/2014	2014	CIRDES	7500	50	31/01/2014	12	05/02/2014	5	1	1
29/01/2014	2014	CIRDES	7500	50	30/01/2014	13	04/02/2014	5	1	2
29/01/2014	2014	CIRDES	7500	50	30/01/2014	13	04/02/2014	5	1	2
29/01/2014	2014	CIRDES	7500	50	31/01/2014	8	05/02/2014	5	1	2
29/01/2014	2014	CIRDES	7500	50	31/01/2014	8	05/02/2014	5	1	2
02/02/2014	2014	SAS	3129	50	04/02/2014	4	09/02/2014	5	1	2
02/02/2014	2014	SAS	3129	50	04/02/2014	4	09/02/2014	5	1	2
05/02/2014	2014	CIRDES	7500	50	06/02/2014	8	11/02/2014	5	1	2
05/02/2014	2014	CIRDES	7500	50	06/02/2014	8	11/02/2014	5	1	2
05/02/2014	2014	CIRDES	7500	50	06/02/2014	8	11/02/2014	5	1	2
05/02/2014	2014	CIRDES	7500	50	07/02/2014	8	12/02/2014	5	1	2
05/02/2014	2014	CIRDES	7500	50	07/02/2014	8	12/02/2014	5	1	2
05/02/2014	2014	CIRDES	7500	50	07/02/2014	8	12/02/2014	5	1	2
16/02/2014	2014	SAS	1468	50	19/02/2014	10	24/02/2014	5	1	2
16/02/2014	2014	SAS	1468	50	19/02/2014	10	24/02/2014	5	1	2
19/02/2014	2014	CIRDES	7500	50	21/02/2014	5	26/02/2014	5	1	1
19/02/2014	2014	CIRDES	7500	50	21/02/2014	5	26/02/2014	5	1	1
19/02/2014	2014	CIRDES	7500	50	22/02/2014	7	27/02/2014	5	1	1
19/02/2014	2014	CIRDES	7500	50	22/02/2014	7	27/02/2014	5	1	1
19/02/2014	2014	CIRDES	7500	50	22/02/2014	7	27/02/2014	5	1	1
19/02/2014	2014	CIRDES	7500	50	22/02/2014	7	27/02/2014	5	1	1
23/02/2014	2014	SAS	1777	50	24/02/2014	3	01/03/2014	5	1	1
23/02/2014	2014	SAS	1777	50	24/02/2014	3	01/03/2014	5	1	1
23/02/2014	2014	SAS	3323	50	25/02/2014	4	02/03/2014	5	1	2
23/02/2014	2014	SAS	3323	50	25/02/2014	4	02/03/2014	5	1	2
26/02/2014	2014	CIRDES	7500	50	27/02/2014	10	04/03/2014	5	1	1
26/02/2014	2014	CIRDES	7500	50	27/02/2014	10	04/03/2014	5	1	1
26/02/2014	2014	CIRDES	7500	50	28/02/2014	8	05/03/2014	5	1	1
26/02/2014	2014	CIRDES	7500	50	28/02/2014	8	05/03/2014	5	1	1
26/02/2014	2014	CIRDES	7500	50	28/02/2014	8	05/03/2014	5	1	1
26/02/2014	2014	CIRDES	7500	50	26/02/2014	12	03/03/2014	5	1	2
26/02/2014	2014	CIRDES	7500	50	26/02/2014	12	03/03/2014	5	1	2
26/02/2014	2014	CIRDES	7500	50	27/02/2014	9	04/03/2014	5	1	2
26/02/2014	2014	CIRDES	7500	50	27/02/2014	9	04/03/2014	5	1	2
26/02/2014	2014	CIRDES	7500	50	28/02/2014	10	05/03/2014	5	1	2
26/02/2014	2014	CIRDES	7500	50	28/02/2014	10	05/03/2014	5	1	2
26/02/2014	2014	CIRDES	7500	50	28/02/2014	10	05/03/2014	5	1	2
05/03/2014	2014	CIRDES	7500	50	07/03/2014	5	12/03/2014	5	1	1
05/03/2014	2014	CIRDES	7500	50	07/03/2014	5	12/03/2014	5	1	1
05/03/2014	2014	CIRDES	7500	50	07/03/2014	6	12/03/2014	5	1	2
05/03/2014	2014	CIRDES	7500	50	07/03/2014	6	12/03/2014	5	1	2
09/03/2014	2014	SAS	3229	50	11/03/2014	3	16/03/2014	5	1	1
09/03/2014	2014	SAS	3229	50	11/03/2014	3	16/03/2014	5	1	1
09/03/2014	2014	SAS	3229	50	11/03/2014	3	16/03/2014	5	1	1
12/03/2014	2014	CIRDES	7500	50	14/03/2014	8	19/03/2014	5	1	2
12/03/2014	2014	CIRDES	7500	50	14/03/2014	8	19/03/2014	5	1	2
12/03/2014	2014	CIRDES	7500	50	14/03/2014	8	19/03/2014	5	1	2
16/03/2014	2014	SAS	1929	50	17/03/2014	6	22/03/2014	5	1	1
16/03/2014	2014	SAS	1929	50	17/03/2014	6	22/03/2014	5	1	1
16/03/2014	2014	SAS	1929	50	17/03/2014	6	22/03/2014	5	1	1
16/03/2014	2014	SAS	1929	50	17/03/2014	6	22/03/2014	5	1	1
16/03/2014	2014	SAS	1929	50	18/03/2014	7	23/03/2014	5	1	1
16/03/2014	2014	SAS	1929	50	18/03/2014	7	23/03/2014	5	1	1
16/03/2014	2014	SAS	1929	50	18/03/2014	7	23/03/2014	5	1	1
16/03/2014	2014	SAS	3125	50	17/03/2014	7	22/03/2014	5	1	2
16/03/2014	2014	SAS	3125	50	17/03/2014	7	22/03/2014	5	1	2
16/03/2014	2014	SAS	3125	50	17/03/2014	7	22/03/2014	5	1	2
16/03/2014	2014	SAS	3125	50	17/03/2014	7	22/03/2014	5	1	2
19/03/2014	2014	CIRDES	7500	50	19/03/2014	11	24/03/2014	5	1	1
19/03/2014	2014	CIRDES	7500	50	19/03/2014	11	24/03/2014	5	1	1
19/03/2014	2014	CIRDES	7500	50	19/03/2014	11	24/03/2014	5	1	1
19/03/2014	2014	CIRDES	7500	50	19/03/2014	11	24/03/2014	5	1	1
19/03/2014	2014	CIRDES	7500	50	19/03/2014	11	24/03/2014	5	1	1
19/03/2014	2014	CIRDES	7500	50	20/03/2014	7	25/03/2014	5	1	1
19/03/2014	2014	CIRDES	7500	50	20/03/2014	7	25/03/2014	5	1	1
19/03/2014	2014	CIRDES	7500	50	21/03/2014	8	26/03/2014	5	1	1
19/03/2014	2014	CIRDES	7500	50	21/03/2014	8	26/03/2014	5	1	1
19/03/2014	2014	CIRDES	7500	50	21/03/2014	8	26/03/2014	5	1	1
19/03/2014	2014	CIRDES	7500	50	20/03/2014	2	25/03/2014	5	1	2
19/03/2014	2014	CIRDES	7500	50	20/03/2014	2	25/03/2014	5	1	2
23/03/2014	2014	SAS	3137	50	24/03/2014	8	29/03/2014	5	1	2
23/03/2014	2014	SAS	3137	50	24/03/2014	8	29/03/2014	5	1	2
30/03/2014	2014	SAS	1959	50	31/03/2014	6	05/04/2014	5	1	1
30/03/2014	2014	SAS	1959	50	31/03/2014	6	05/04/2014	5	1	1
30/03/2014	2014	SAS	1959	50	31/03/2014	6	05/04/2014	5	1	1
30/03/2014	2014	SAS	1959	50	31/03/2014	6	05/04/2014	5	1	1
02/04/2014	2014	CIRDES	10500	50	04/04/2014	6	09/04/2014	5	1	1
02/04/2014	2014	CIRDES	10500	50	04/04/2014	6	09/04/2014	5	1	1
02/04/2014	2014	CIRDES	9500	50	02/04/2014	5	07/04/2014	5	1	2
02/04/2014	2014	CIRDES	9500	50	02/04/2014	5	07/04/2014	5	1	2
02/04/2014	2014	CIRDES	9500	50	02/04/2014	5	07/04/2014	5	1	2
02/04/2014	2014	CIRDES	9500	50	02/04/2014	5	07/04/2014	5	1	2
02/04/2014	2014	CIRDES	9500	50	04/04/2014	14	09/04/2014	5	1	2
02/04/2014	2014	CIRDES	9500	50	04/04/2014	14	09/04/2014	5	1	2
02/04/2014	2014	CIRDES	9500	50	04/04/2014	14	09/04/2014	5	1	2
02/04/2014	2014	CIRDES	9500	50	04/04/2014	14	09/04/2014	5	1	2
09/04/2014	2014	CIRDES	10500	50	11/04/2014	3	16/04/2014	5	1	1
09/04/2014	2014	CIRDES	10500	50	11/04/2014	3	16/04/2014	5	1	1
09/04/2014	2014	CIRDES	10500	50	11/04/2014	3	16/04/2014	5	1	1
09/04/2014	2014	CIRDES	9500	50	10/04/2014	11	15/04/2014	5	1	2
09/04/2014	2014	CIRDES	9500	50	10/04/2014	11	15/04/2014	5	1	2
13/04/2014	2014	SAS	3011	50	14/04/2014	5	19/04/2014	5	1	2
13/04/2014	2014	SAS	3011	50	14/04/2014	5	19/04/2014	5	1	2
13/04/2014	2014	SAS	3011	50	14/04/2014	5	19/04/2014	5	1	2
16/04/2014	2014	CIRDES	10500	50	17/04/2014	7	22/04/2014	5	1	1
16/04/2014	2014	CIRDES	10500	50	17/04/2014	7	22/04/2014	5	1	1
16/04/2014	2014	CIRDES	10500	50	18/04/2014	17	23/04/2014	5	1	1
16/04/2014	2014	CIRDES	10500	50	18/04/2014	17	23/04/2014	5	1	1
16/04/2014	2014	CIRDES	10500	50	18/04/2014	17	23/04/2014	5	1	1
16/04/2014	2014	CIRDES	10500	50	18/04/2014	17	23/04/2014	5	1	1
16/04/2014	2014	CIRDES	10500	50	18/04/2014	17	23/04/2014	5	1	1
16/04/2014	2014	CIRDES	10500	50	18/04/2014	17	23/04/2014	5	1	1
16/04/2014	2014	CIRDES	10500	50	18/04/2014	17	23/04/2014	5	1	1
16/04/2014	2014	CIRDES	9500	50	18/04/2014	17	23/04/2014	5	1	2
16/04/2014	2014	CIRDES	9500	50	18/04/2014	17	23/04/2014	5	1	2
16/04/2014	2014	CIRDES	9500	50	18/04/2014	17	23/04/2014	5	1	2
16/04/2014	2014	CIRDES	9500	50	18/04/2014	17	23/04/2014	5	1	2
23/04/2014	2014	CIRDES	14000	50	24/04/2014	19	29/04/2014	5	1	2
23/04/2014	2014	CIRDES	14000	50	24/04/2014	19	29/04/2014	5	1	2
23/04/2014	2014	CIRDES	14000	50	24/04/2014	19	29/04/2014	5	1	2
23/04/2014	2014	CIRDES	14000	50	24/04/2014	19	29/04/2014	5	1	2
23/04/2014	2014	CIRDES	14000	50	24/04/2014	19	29/04/2014	5	1	2
23/04/2014	2014	CIRDES	14000	50	24/04/2014	19	29/04/2014	5	1	2
23/04/2014	2014	CIRDES	14000	50	25/04/2014	5	30/04/2014	5	1	2
23/04/2014	2014	CIRDES	14000	50	25/04/2014	5	30/04/2014	5	1	2
27/04/2014	2014	SAS	1831	50	28/04/2014	8	03/05/2014	5	1	2
27/04/2014	2014	SAS	1831	50	28/04/2014	8	03/05/2014	5	1	2
30/04/2014	2014	CIRDES	10500	50	02/05/2014	4	07/05/2014	5	1	1
30/04/2014	2014	CIRDES	10500	50	02/05/2014	4	07/05/2014	5	1	1
30/04/2014	2014	CIRDES	14500	50	01/05/2014	23	06/05/2014	5	1	2
30/04/2014	2014	CIRDES	14500	50	01/05/2014	23	06/05/2014	5	1	2
30/04/2014	2014	CIRDES	14500	50	01/05/2014	23	06/05/2014	5	1	2
30/04/2014	2014	CIRDES	14500	50	01/05/2014	23	06/05/2014	5	1	2
30/04/2014	2014	CIRDES	14500	50	01/05/2014	23	06/05/2014	5	1	2
30/04/2014	2014	CIRDES	14500	50	01/05/2014	23	06/05/2014	5	1	2
30/04/2014	2014	CIRDES	14500	50	01/05/2014	23	06/05/2014	5	1	2
30/04/2014	2014	CIRDES	14500	50	01/05/2014	23	06/05/2014	5	1	2
30/04/2014	2014	CIRDES	14500	50	01/05/2014	23	06/05/2014	5	1	2
30/04/2014	2014	CIRDES	14500	50	01/05/2014	23	06/05/2014	5	1	2
30/04/2014	2014	CIRDES	14500	50	03/05/2014	3	08/05/2014	5	1	2
30/04/2014	2014	CIRDES	14500	50	03/05/2014	3	08/05/2014	5	1	2
04/05/2014	2014	SAS	1361	50	04/05/2014	2	09/05/2014	5	1	1
04/05/2014	2014	SAS	1361	50	04/05/2014	2	09/05/2014	5	1	1
07/05/2014	2014	CIRDES	9000	50	08/05/2014	15	13/05/2014	5	1	1
07/05/2014	2014	CIRDES	9000	50	08/05/2014	15	13/05/2014	5	1	1
07/05/2014	2014	CIRDES	9000	50	08/05/2014	15	13/05/2014	5	1	1
07/05/2014	2014	CIRDES	9000	50	08/05/2014	15	13/05/2014	5	1	1
07/05/2014	2014	CIRDES	9000	50	08/05/2014	15	13/05/2014	5	1	1
11/05/2014	2014	SAS	1793	50	12/05/2014	3	17/05/2014	5	1	1
11/05/2014	2014	SAS	1793	50	12/05/2014	3	17/05/2014	5	1	1
11/05/2014	2014	SAS	1590	50	12/05/2014	3	17/05/2014	5	1	2
11/05/2014	2014	SAS	1590	50	12/05/2014	3	17/05/2014	5	1	2
18/05/2014	2014	SAS	1531	50	16/06/2014	11	21/06/2014	5	1	2
18/05/2014	2014	SAS	1531	50	16/06/2014	11	21/06/2014	5	1	2
25/05/2014	2014	SAS	5054	50	25/05/2014	6	30/05/2014	5	1	1
25/05/2014	2014	SAS	5054	50	25/05/2014	6	30/05/2014	5	1	1
01/06/2014	2014	SAS	1965	50	02/06/2014	9	07/06/2014	5	1	1
01/06/2014	2014	SAS	1965	50	02/06/2014	9	07/06/2014	5	1	1
01/06/2014	2014	SAS	1965	50	02/06/2014	9	07/06/2014	5	1	1
04/06/2014	2014	CIRDES	9000	50	05/06/2014	12	10/06/2014	5	1	1
04/06/2014	2014	CIRDES	9000	50	05/06/2014	12	10/06/2014	5	1	1
04/06/2014	2014	CIRDES	9000	50	06/06/2014	7	11/06/2014	5	1	1
04/06/2014	2014	CIRDES	9000	50	06/06/2014	7	11/06/2014	5	1	1
08/06/2014	2014	SAS	1660	50	08/06/2014	12	13/06/2014	5	1	2
08/06/2014	2014	SAS	1660	50	08/06/2014	12	13/06/2014	5	1	2
08/06/2014	2014	SAS	1660	50	08/06/2014	12	13/06/2014	5	1	2
08/06/2014	2014	SAS	1660	50	08/06/2014	12	13/06/2014	5	1	2
08/06/2014	2014	SAS	1660	50	08/06/2014	12	13/06/2014	5	1	2
08/06/2014	2014	SAS	1660	50	08/06/2014	12	13/06/2014	5	1	2
08/06/2014	2014	SAS	1660	50	09/06/2014	6	14/06/2014	5	1	2
08/06/2014	2014	SAS	1660	50	09/06/2014	6	14/06/2014	5	1	2
11/06/2014	2014	CIRDES	9000	50	11/06/2014	5	16/06/2014	5	1	1
11/06/2014	2014	CIRDES	9000	50	11/06/2014	5	16/06/2014	5	1	1
11/06/2014	2014	CIRDES	9000	50	12/06/2014	17	17/06/2014	5	1	1
11/06/2014	2014	CIRDES	9000	50	12/06/2014	17	17/06/2014	5	1	1
11/06/2014	2014	CIRDES	9000	50	12/06/2014	17	17/06/2014	5	1	1
11/06/2014	2014	CIRDES	9000	50	12/06/2014	17	17/06/2014	5	1	1
11/06/2014	2014	CIRDES	9000	50	12/06/2014	17	17/06/2014	5	1	1
11/06/2014	2014	CIRDES	9000	50	13/06/2014	13	18/06/2014	5	1	1
[truncated: 3,131 more rows]
